# Supplementary material for: FGFRL1 and FGF genes are associated with height, hypertension, and osteoporosis
Source: PLoS One. 2022 Aug 18;17(8):e0273237. doi: 10.1371/journal.pone.0273237 (PMC9387819; doi:10.1371/journal.pone.0273237)
Supplement: S4 Table — Age, sex and body mass index (BMI) were included as covariant in all genetic models. SNPs associated with both hypertension and osteoporosis in common and had P < 0.05 are indicated in bold. The p-values which are satisfied the Bonferroni-corrected significance level regarding each gene are indicated in bold and underlined. Abbreviations: SNP, single nucleotide polymorphism; Chr, chromosome; MAF, minor allele frequency; HTN, hypertension; β, regression coefficient; s.e, standard error; OR, odd ratio; CI, confidence interval. (XLSX) [file pone.0273237.s005.xlsx]

## Sheet: Supplementary Table 4
Supplemenatal Table S4. Association of all genetic variants in FGFRL1 and FGF family members with height, hypertension, and osteoporosis.
Gene	Chr	SNP	Minor allele	MAF	Function	Height			HTN			Osteoporosis
						β ± s.e	p-value		OR (95% CI)	p-value		OR (95% CI)	p-value
FGFRL1	4	rs77592320	T	0.03598	-	0.056 ± 0.081	0.4935		0.981 (0.91-1.06)	0.6249		0.868 (1.01-0.75)	0.06567
	4	rs869025584	T	0.4935	-	0.028 ± 0.030	0.3559		1.007 (0.98-1.04)	0.6204		0.969 (1.02-0.92)	0.2533
	4	rs10010999	T	0.3478	upstream	-0.028 ± 0.032	0.3699		0.971 (0.94-1.00)	0.047		0.977 (1.03-0.92)	0.4181
	4	rs147393407	C	0.03024	upstream	-0.198 ± 0.088	0.02532		1.060 (0.98-1.15)	0.1637		0.922 (1.08-0.79)	0.318
	4	rs6855019	T	0.1095	upstream	0.087 ± 0.048	0.07249		0.971 (0.93-1.02)	0.2011		1.062 (1.16-0.98)	0.1682
	4	rs6855233	C	0.4933	upstream	0.029 ± 0.030	0.3408		1.007 (0.98-1.04)	0.619		0.971 (1.02-0.92)	0.2801
	4	rs6812278	C	0.4932	upstream	0.029 ± 0.030	0.3412		1.008 (0.98-1.04)	0.5822		0.969 (1.02-0.92)	0.2512
	4	rs34721481	T	0.493	upstream	0.028 ± 0.030	0.3514		1.007 (0.98-1.04)	0.6185		0.969 (1.02-0.92)	0.2581
	4	rs368368416	T	0.1592	intron	-0.018 ± 0.041	0.6634		0.967 (0.93-1.01)	0.08385		0.941 (1.01-0.87)	0.1062
	4	rs200156311	T	0.1675	upstream	-0.092 ± 0.041	0.02276		1.004 (0.97-1.04)	0.8503		0.954 (1.03-0.89)	0.2044
	4	rs374625548	T	0.0135	upstream	0.114 ± 0.133	0.3917		0.967 (0.85-1.10)	0.6001		0.944 (1.20-0.74)	0.638
	4	rs771607106	C	0.4931	intron	-0.031 ± 0.030	0.3004		0.992 (0.96-1.02)	0.5568		1.034 (1.09-0.98)	0.2225
	4	rs4569707	G	0.4932	upstream	0.027 ± 0.030	0.3711		1.008 (0.98-1.04)	0.5561		0.969 (1.02-0.92)	0.243
	4	rs181345844	A	0.03022	-	-0.197 ± 0.088	0.02572		1.059 (0.98-1.15)	0.1722		0.918 (1.08-0.78)	0.2926
	4	rs79664023	G	0.1452	upstream	-0.010 ± 0.043	0.8243		1.044 (1.00-1.09)	0.0341		1.104 (1.19-1.03)	0.009102
	4	rs78520297	C	0.1452	upstream	-0.010 ± 0.043	0.8247		1.044 (1.00-1.09)	0.03376		1.104 (1.19-1.03)	0.009083
	4	rs1009173884	T	0.2777	intron	0.035 ± 0.034	0.2999		1.008 (0.98-1.04)	0.5967		1.081 (1.15-1.02)	0.009435
	4	rs1055374153	G	0.3633	upstream	-0.065 ± 0.031	0.03932		1.006 (0.98-1.04)	0.6654		1.026 (1.09-0.97)	0.3608
	4	rs951897162	TA	0.1628	-	-0.087 ± 0.041	0.03283		0.970 (0.93-1.01)	0.1186		0.960 (1.03-0.89)	0.2739
	4	rs34627176	A	0.04357	intron, upstream	-0.177 ± 0.074	0.0166		0.967 (0.90-1.04)	0.3451		0.959 (1.10-0.84)	0.5368
	4	rs4647942	A	0.4384	synonymous	-0.001 ± 0.030	0.9669		0.996 (0.97-1.03)	0.7966		1.038 (1.10-0.98)	0.1738
	4	rs13143527	G	0.2911	intron	-0.063 ± 0.033	0.05654		0.967 (0.94-1.00)	0.03104		0.939 (1.00-0.88)	0.03871
	4	rs11734750	T	0.05584	intron	-0.123 ± 0.066	0.06114		0.956 (0.90-1.02)	0.148		1.002 (1.13-0.89)	0.9729
	4	rs76051363	T	0.1248	intron	0.003 ± 0.046	0.9553		1.031 (0.99-1.08)	0.162		1.080 (1.17-1.00)	0.05932
	4	rs117864192	A	0.03114	intron	-0.249 ± 0.087	0.004174		1.013 (0.94-1.10)	0.7485		0.966 (1.13-0.83)	0.6583
	4	rs148219913	A	0.03623	intron	-0.059 ± 0.081	0.465		0.974 (0.90-1.05)	0.4867		1.039 (1.20-0.90)	0.6008
	4	rs79574529	T	0.1401	intron	-0.008 ± 0.044	0.852		1.037 (1.00-1.08)	0.07272		1.088 (1.17-1.01)	0.02911
	4	rs1164436932	AC	0.1173	intron	0.082 ± 0.047	0.08004		0.976 (0.93-1.02)	0.2767		1.047 (1.14-0.96)	0.2767
	4	rs182758657	G	0.03609	intron	0.048 ± 0.081	0.5553		0.990 (0.92-1.07)	0.7968		0.867 (1.01-0.75)	0.06406
	4	rs1491032377	C	0.2273	intron	-0.077 ± 0.036	0.03431		1.026 (0.99-1.06)	0.1332		1.052 (1.12-0.99)	0.1191
	4	rs191452512	T	0.01448	-	-0.092 ± 0.125	0.4627		1.105 (0.98-1.24)	0.09097		1.144 (1.42-0.92)	0.2275
	4	rs56396408	T	0.1401	intron	-0.015 ± 0.044	0.7378		1.044 (1.00-1.09)	0.03669		1.104 (1.19-1.02)	0.01027
	4	rs6814476	G	0.1088	intron	0.081 ± 0.049	0.09593		0.970 (0.93-1.02)	0.1879		1.056 (1.15-0.97)	0.2075
	4	rs578240868	C	0.4287	upstream	-0.012 ± 0.031	0.6986		0.999 (0.97-1.03)	0.9285		1.013 (1.07-0.96)	0.6498
	4	rs74569579	A	0.1387	intron	-0.020 ± 0.044	0.6551		1.042 (1.00-1.08)	0.04769		1.106 (1.19-1.03)	0.009221
	4	rs138471854	A	0.02156	intron	-0.045 ± 0.105	0.6668		0.990 (0.90-1.09)	0.8342		0.971 (1.17-0.80)	0.7621
	4	rs62294525	A	0.1088	intron	0.081 ± 0.049	0.09421		0.970 (0.93-1.02)	0.1826		1.056 (1.15-0.97)	0.2124
	4	rs34869253	C	0.1971	intron	-0.035 ± 0.038	0.3532		1.014 (0.98-1.05)	0.4529		1.046 (1.12-0.98)	0.1878
	4	rs116709547	T	0.03618	intron	0.054 ± 0.081	0.5083		0.991 (0.92-1.07)	0.8135		0.863 (1.00-0.74)	0.05473
	4	rs34587452	C	0.05565	intron	-0.125 ± 0.066	0.05752		0.952 (0.89-1.01)	0.1139		0.997 (1.12-0.89)	0.9636
	4	rs55639339	T	0.14	intron	-0.015 ± 0.044	0.7356		1.043 (1.00-1.09)	0.04129		1.103 (1.19-1.02)	0.01078
	4	rs78852263	C	0.0362	intron	0.053 ± 0.081	0.5124		0.991 (0.92-1.07)	0.8135		0.863 (1.00-0.74)	0.05454
	4	rs35654957	C	0.2257	intron	-0.081 ± 0.036	0.02644		1.025 (0.99-1.06)	0.1574		1.058 (1.13-0.99)	0.08356
	4	rs35220088	C	0.3092	-	-0.003 ± 0.033	0.9237		1.001 (0.97-1.03)	0.9258		1.084 (1.15-1.02)	0.005855
	4	rs77488513	T	0.03013	-	-0.180 ± 0.088	0.04163		1.059 (0.98-1.15)	0.1698		0.917 (1.08-0.78)	0.2862
	4	rs55916145	C	0.3166	intron	-0.017 ± 0.032	0.6017		1.000 (0.97-1.03)	0.9856		1.084 (1.15-1.02)	0.005531
	4	rs56034896	T	0.383	intron	-0.028 ± 0.031	0.3715		1.006 (0.98-1.04)	0.7022		1.042 (1.10-0.99)	0.1418
	4	rs748650	A	0.2549	intron	-0.090 ± 0.035	0.009771		1.017 (0.98-1.05)	0.3153		1.047 (1.11-0.98)	0.1456
	4	rs115019686	T	0.03114	intron	-0.196 ± 0.087	0.02448		1.058 (0.98-1.15)	0.1711		0.907 (1.06-0.77)	0.2256
	4	rs748651	C	0.4314	intron	-0.037 ± 0.030	0.221		1.012 (0.98-1.04)	0.4052		1.044 (1.10-0.99)	0.122
	4	rs1186484318	A	0.02994	upstream	-0.187 ± 0.089	0.03535		1.058 (0.97-1.15)	0.1787		0.928 (1.09-0.79)	0.3595
	4	rs60302202	T	0.1052	intron	0.095 ± 0.049	0.05383		0.972 (0.93-1.02)	0.2234		1.046 (1.14-0.96)	0.313
	4	rs11930231	A	0.02999	intron	-0.194 ± 0.089	0.02874		1.059 (0.98-1.15)	0.1708		0.934 (1.10-0.80)	0.4023
	4	rs77145216	T	0.109	intron	0.089 ± 0.049	0.06559		0.971 (0.93-1.02)	0.2007		1.047 (1.14-0.96)	0.2949
	4	rs115983866	T	0.0299	intron	-0.197 ± 0.089	0.02651		1.055 (0.97-1.15)	0.2012		0.926 (1.09-0.79)	0.3464
	4	rs74921869	A	0.2534	intron	0.033 ± 0.035	0.3427		1.015 (0.98-1.05)	0.362		1.093 (1.16-1.03)	0.004354
	4	rs116835475	A	0.02995	intron	-0.197 ± 0.089	0.02625		1.054 (0.97-1.14)	0.2065		0.923 (1.08-0.79)	0.3227
	4	rs73219733	T	0.02865	intron	-0.251 ± 0.091	0.005825		1.008 (0.93-1.10)	0.8551		0.999 (1.18-0.85)	0.9872
	4	rs66515989	A	0.05451	intron	-0.102 ± 0.067	0.1249		0.947 (0.89-1.01)	0.08459		0.985 (1.11-0.87)	0.8075
	4	rs62296060	A	0.05443	intron	-0.101 ± 0.067	0.1294		0.944 (0.89-1.01)	0.07124		0.988 (1.11-0.88)	0.8359
	4	rs115185523	A	0.1088	intron	0.089 ± 0.049	0.06723		0.969 (0.93-1.01)	0.1747		1.050 (1.14-0.96)	0.2612
	4	rs114065860	T	0.1088	intron	0.088 ± 0.049	0.07087		0.969 (0.93-1.01)	0.169		1.050 (1.14-0.96)	0.2602
	4	rs62296061	A	0.05438	intron	-0.099 ± 0.067	0.1358		0.944 (0.89-1.01)	0.07134		0.989 (1.11-0.88)	0.8541
	4	rs72501960	T	0.03633	intron	0.047 ± 0.081	0.5645		0.990 (0.92-1.07)	0.7903		0.882 (1.02-0.76)	0.0981
	4	rs535135673	A	0.02994	intron	-0.198 ± 0.089	0.02615		1.050 (0.97-1.14)	0.2417		0.925 (1.09-0.79)	0.3412
	4	rs78590462	T	0.06616	intron	-0.065 ± 0.061	0.2872		1.019 (0.96-1.08)	0.5052		0.892 (1.00-0.80)	0.04367
	4	rs3822032	C	0.06619	intron	-0.064 ± 0.061	0.2911		1.018 (0.96-1.08)	0.5452		0.892 (1.00-0.80)	0.04476
	4	rs3796624	G	0.05388	intron	-0.095 ± 0.067	0.1543		0.944 (0.89-1.01)	0.07081		0.979 (1.10-0.87)	0.7321
	4	rs4647934	A	0.1397	intron	-0.015 ± 0.044	0.7228		1.040 (1.00-1.08)	0.054		1.091 (1.18-1.01)	0.02385
	4	rs11723654	G	0.3749	intron	-0.009 ± 0.031	0.7715		1.003 (0.97-1.03)	0.8409		1.036 (1.10-0.98)	0.2075
	4	rs73070422	G	0.1395	intron	-0.015 ± 0.044	0.7231		1.041 (1.00-1.08)	0.05333		1.087 (1.17-1.01)	0.03106
	4	rs1358058596	CT	0.1445	intron	-0.008 ± 0.043	0.8545		1.045 (1.00-1.09)	0.02926		1.086 (1.17-1.01)	0.03031
	4	rs76451154	A	0.3935	intron	0.040 ± 0.031	0.1927		0.998 (0.97-1.03)	0.9122		0.993 (1.05-0.94)	0.8145
	4	rs4647933	C	0.1104	intron	0.102 ± 0.048	0.03476		0.978 (0.94-1.02)	0.3406		1.062 (1.16-0.98)	0.1641
	4	rs201262483	A	0.02302	missense	0.004 ± 0.100	0.9719		0.973 (0.89-1.07)	0.5694		1.083 (1.29-0.91)	0.3776
	4	rs4647946	C	0.106	synonymous	0.099 ± 0.049	0.04429		0.963 (0.92-1.01)	0.1051		1.060 (1.16-0.97)	0.1834
	4	rs4647944	A	0.03719	intron	0.051 ± 0.080	0.522		1.000 (0.93-1.08)	0.9983		0.862 (1.00-0.74)	0.04981
	4	rs4647930	A	0.08997	missense	-0.032 ± 0.053	0.5481		0.966 (0.92-1.02)	0.1675		0.930 (1.02-0.84)	0.1368
	4	rs4647932	T	0.03709	missense	0.048 ± 0.080	0.5464		0.997 (0.93-1.08)	0.9432		0.864 (1.00-0.74)	0.05531
	4	rs4647939	A	0.3697	3' UTR	-0.013 ± 0.031	0.6756		0.999 (0.97-1.03)	0.9333		1.032 (1.09-0.98)	0.2644
	4	rs1064838	C	0.3745	3' UTR	-0.006 ± 0.031	0.8381		1.000 (0.97-1.03)	0.9981		1.031 (1.09-0.98)	0.279
	4	rs1064839	G	0.08962	3' UTR	-0.037 ± 0.053	0.4851		0.967 (0.92-1.02)	0.1761		0.930 (1.02-0.84)	0.1392
	4	rs370714398	A	0.02349	3' UTR	-0.031 ± 0.101	0.7602		1.000 (0.91-1.10)	0.9994		1.039 (1.24-0.87)	0.6759
	4	rs4647936	T	0.03006	3' UTR	-0.192 ± 0.089	0.03025		1.053 (0.97-1.14)	0.2152		0.928 (1.09-0.79)	0.3575
	4	rs3733350	T	0.1014	3' UTR	0.113 ± 0.050	0.02474		0.959 (0.92-1.01)	0.07835		1.047 (1.14-0.96)	0.3095
	4	rs4647940	G	0.1405	3' UTR	-0.017 ± 0.044	0.6997		1.037 (1.00-1.08)	0.07561		1.081 (1.17-1.00)	0.04548
	4	rs118095428	C	0.01833	3' UTR	-0.087 ± 0.112	0.4333		0.989 (0.89-1.10)	0.8336		1.014 (1.24-0.83)	0.8896
	4	rs7664212	G	0.418	downstream	-0.045 ± 0.031	0.1441		0.980 (0.95-1.01)	0.1605		0.958 (1.01-0.91)	0.1218
	4	rs7680381	A	0.385	downstream	-0.061 ± 0.031	0.04971		0.977 (0.95-1.01)	0.1121		0.960 (1.02-0.91)	0.151
FGF2	4	rs61229195	A	0.1002	-	-0.047 ± 0.051	0.3565		0.970 (0.93-1.02)	0.2004		1.030 (0.94-1.13)	0.5201
	4	rs113150643	C	0.08533	-	-0.009 ± 0.054	0.8648		1.024 (0.97-1.08)	0.3513		0.978 (0.89-1.08)	0.6462
	4	rs28681527	C	0.1033	-	-0.057 ± 0.050	0.2568		0.968 (0.92-1.01)	0.1638		1.018 (0.93-1.11)	0.6914
	4	rs78125783	A	0.1003	-	-0.048 ± 0.051	0.3372		0.970 (0.93-1.02)	0.2058		1.029 (0.94-1.13)	0.5292
	4	rs28537189	A	0.1033	-	-0.057 ± 0.050	0.256		0.968 (0.92-1.01)	0.1638		1.018 (0.93-1.11)	0.6927
	4	rs12507250	C	0.1004	-	-0.051 ± 0.050	0.3141		0.969 (0.92-1.02)	0.1865		1.028 (0.94-1.12)	0.5447
	4	rs143484655	T	0.06751	upstream	0.072 ± 0.061	0.2366		1.043 (0.99-1.10)	0.1409		1.042 (0.94-1.16)	0.4451
	4	rs308393	C	0.1079	upstream	-0.067 ± 0.049	0.1675		0.967 (0.92-1.01)	0.149		1.020 (0.94-1.11)	0.6551
	4	rs308395	G	0.108	upstream	-0.068 ± 0.049	0.1608		0.968 (0.92-1.01)	0.1551		1.020 (0.94-1.11)	0.6502
	4	rs201172719	A	0.01276	missense	-0.086 ± 0.134	0.5213		1.077 (0.95-1.22)	0.2387		1.194 (0.95-1.50)	0.1326
	4	rs1449683	T	0.1176	synonymous	-0.035 ± 0.047	0.4633		0.955 (0.91-1.00)	0.03927		1.042 (0.96-1.13)	0.3286
	4	rs41333248	C	0.116	intron	-0.031 ± 0.047	0.5181		0.957 (0.92-1.00)	0.0497		1.050 (0.97-1.14)	0.2518
	4	rs2922979	G	0.1233	intron	-0.052 ± 0.046	0.2622		0.957 (0.92-1.00)	0.0448		1.045 (0.96-1.13)	0.2868
	4	rs3804144	T	0.116	intron	-0.032 ± 0.047	0.5029		0.958 (0.92-1.00)	0.05617		1.049 (0.96-1.14)	0.2644
	4	rs12650248	A	0.1161	intron	-0.031 ± 0.047	0.5107		0.957 (0.92-1.00)	0.05021		1.049 (0.97-1.14)	0.2561
	4	rs377248302	G	0.123	intron	-0.046 ± 0.046	0.3178		0.955 (0.92-1.00)	0.03764		1.046 (0.96-1.13)	0.2835
	4	rs907237883	T	0.123	intron	-0.046 ± 0.046	0.3178		0.955 (0.92-1.00)	0.03764		1.046 (0.96-1.13)	0.2835
	4	rs1429455359	C	0.1262	intron	-0.050 ± 0.046	0.2775		0.957 (0.92-1.00)	0.04391		1.031 (0.95-1.12)	0.4642
	4	rs1269691016	C	0.1839	intron	-0.053 ± 0.039	0.1778		0.960 (0.93-1.00)	0.029		1.026 (0.96-1.10)	0.4675
	4	rs308412	G	0.1236	intron	-0.047 ± 0.046	0.3044		0.956 (0.92-1.00)	0.04037		1.042 (0.96-1.13)	0.3255
	4	rs308411	G	0.1229	intron	-0.044 ± 0.046	0.3396		0.957 (0.92-1.00)	0.04379		1.045 (0.96-1.13)	0.2851
	4	rs308410	C	0.1229	intron	-0.044 ± 0.046	0.3396		0.957 (0.92-1.00)	0.04379		1.045 (0.96-1.13)	0.2851
	4	rs416124	T	0.1231	intron	-0.040 ± 0.046	0.388		0.956 (0.92-1.00)	0.03914		1.047 (0.96-1.14)	0.2727
	4	rs374880	A	0.1231	intron	-0.040 ± 0.046	0.388		0.956 (0.92-1.00)	0.03914		1.047 (0.96-1.14)	0.2727
	4	rs308409	T	0.1231	intron	-0.040 ± 0.046	0.388		0.956 (0.92-1.00)	0.03914		1.047 (0.96-1.14)	0.2727
	4	rs869120974	G	0.1237	intron	-0.047 ± 0.046	0.3055		0.957 (0.92-1.00)	0.04382		1.042 (0.96-1.13)	0.3251
	4	rs308408	A	0.1221	intron	-0.041 ± 0.046	0.3745		0.956 (0.92-1.00)	0.04167		1.043 (0.96-1.13)	0.3084
	4	rs1353488216	ATGTGTGTGTGTGTG	0.1157	intron	-0.037 ± 0.047	0.4379		0.958 (0.92-1.00)	0.05447		1.054 (0.97-1.15)	0.2196
	4	rs308407	C	0.1236	intron	-0.047 ± 0.046	0.3044		0.957 (0.92-1.00)	0.0449		1.041 (0.96-1.13)	0.3324
	4	rs308406	T	0.122	intron	-0.039 ± 0.046	0.3982		0.956 (0.92-1.00)	0.03994		1.044 (0.96-1.13)	0.2978
	4	rs308405	A	0.122	intron	-0.039 ± 0.046	0.3961		0.956 (0.92-1.00)	0.03969		1.044 (0.96-1.13)	0.298
	4	rs308404	A	0.1222	intron	-0.041 ± 0.046	0.3787		0.956 (0.92-1.00)	0.04322		1.043 (0.96-1.13)	0.3096
	4	rs308403	T	0.1241	intron	-0.049 ± 0.046	0.2903		0.958 (0.92-1.00)	0.04727		1.041 (0.96-1.13)	0.3302
	4	rs308402	T	0.1222	intron	-0.041 ± 0.046	0.3787		0.956 (0.92-1.00)	0.04322		1.043 (0.96-1.13)	0.3096
	4	rs308401	G	0.1222	intron	-0.041 ± 0.046	0.3787		0.956 (0.92-1.00)	0.04322		1.043 (0.96-1.13)	0.3096
	4	rs3804150	C	0.1235	intron	-0.046 ± 0.046	0.3236		0.957 (0.92-1.00)	0.04414		1.041 (0.96-1.13)	0.3382
	4	rs416947	T	0.1221	intron	-0.040 ± 0.046	0.3842		0.957 (0.92-1.00)	0.04449		1.043 (0.96-1.13)	0.3094
	4	rs144617697	G	0.01368	intron	-0.073 ± 0.129	0.5742		1.079 (0.96-1.22)	0.2121		1.206 (0.97-1.50)	0.09437
	4	rs2926172	G	0.122	intron	-0.039 ± 0.046	0.3997		0.956 (0.92-1.00)	0.04313		1.044 (0.96-1.13)	0.3017
	4	rs75734587	C	0.1006	intron	-0.025 ± 0.050	0.6251		0.959 (0.92-1.01)	0.08328		1.063 (0.97-1.16)	0.1718
	4	rs41346246	G	0.06966	intron	-0.026 ± 0.059	0.658		1.009 (0.96-1.07)	0.744		1.029 (0.93-1.14)	0.5915
	4	rs308431	T	0.1156	intron	-0.023 ± 0.048	0.6233		0.956 (0.91-1.00)	0.04367		1.059 (0.97-1.15)	0.1814
	4	rs308430	T	0.1174	intron	-0.031 ± 0.047	0.5128		0.957 (0.92-1.00)	0.0504		1.054 (0.97-1.15)	0.2128
	4	rs308429	T	0.1162	intron	-0.025 ± 0.047	0.5988		0.957 (0.92-1.00)	0.04837		1.060 (0.98-1.15)	0.173
	4	rs308428	G	0.1172	intron	-0.030 ± 0.047	0.5238		0.956 (0.91-1.00)	0.04538		1.052 (0.97-1.14)	0.228
	4	rs308427	G	0.114	intron	-0.029 ± 0.048	0.5465		0.957 (0.92-1.00)	0.05134		1.068 (0.98-1.16)	0.1215
	4	rs308426	G	0.1153	intron	-0.034 ± 0.048	0.4753		0.957 (0.92-1.00)	0.04989		1.061 (0.98-1.15)	0.1634
	4	rs308425	A	0.1144	intron	-0.032 ± 0.048	0.505		0.958 (0.92-1.00)	0.05888		1.066 (0.98-1.16)	0.136
	4	rs308424	A	0.1146	intron	-0.029 ± 0.048	0.5451		0.956 (0.91-1.00)	0.04786		1.066 (0.98-1.16)	0.135
	4	rs308423	G	0.1155	intron	-0.035 ± 0.048	0.4571		0.956 (0.91-1.00)	0.04648		1.061 (0.98-1.15)	0.1653
	4	rs308422	A	0.1146	intron	-0.028 ± 0.048	0.5545		0.956 (0.91-1.00)	0.04707		1.065 (0.98-1.16)	0.1366
	4	rs308421	G	0.1138	intron	-0.027 ± 0.048	0.5685		0.956 (0.91-1.00)	0.04731		1.072 (0.99-1.17)	0.1029
	4	rs308420	A	0.1141	intron	-0.025 ± 0.048	0.5978		0.959 (0.92-1.00)	0.0625		1.069 (0.98-1.16)	0.1192
	4	rs308419	C	0.1143	intron	-0.025 ± 0.048	0.5935		0.958 (0.92-1.00)	0.06096		1.068 (0.98-1.16)	0.1244
	4	rs308418	G	0.1152	intron	-0.031 ± 0.048	0.517		0.958 (0.92-1.00)	0.05941		1.061 (0.98-1.15)	0.1627
	4	rs308417	C	0.1145	intron	-0.026 ± 0.048	0.5813		0.958 (0.92-1.00)	0.05688		1.068 (0.98-1.16)	0.1241
	4	rs308416	T	0.1135	intron	-0.031 ± 0.048	0.522		0.958 (0.92-1.00)	0.05592		1.072 (0.99-1.17)	0.1038
	4	rs172621	C	0.1138	intron	-0.026 ± 0.048	0.5803		0.957 (0.92-1.00)	0.05289		1.067 (0.98-1.16)	0.1288
	4	rs308414	A	0.114	intron	-0.028 ± 0.048	0.5641		0.958 (0.92-1.00)	0.06051		1.068 (0.98-1.16)	0.1244
	4	rs308413	A	0.115	intron	-0.029 ± 0.048	0.5435		0.958 (0.92-1.00)	0.06017		1.065 (0.98-1.16)	0.1379
	4	rs308432	T	0.1089	intron	-0.048 ± 0.049	0.3221		0.960 (0.92-1.01)	0.07868		1.057 (0.97-1.15)	0.2018
	4	rs308433	T	0.1084	intron	-0.040 ± 0.049	0.4109		0.962 (0.92-1.01)	0.09819		1.055 (0.97-1.15)	0.2178
	4	rs308435	A	0.01156	intron	-0.222 ± 0.145	0.1255		0.952 (0.83-1.09)	0.476		1.085 (0.85-1.39)	0.5167
	4	rs11938826	G	0.103	intron	-0.003 ± 0.050	0.9551		0.965 (0.92-1.01)	0.1326		1.065 (0.98-1.16)	0.1581
	4	rs167428	C	0.08749	intron	0.112 ± 0.054	0.03696		1.040 (0.99-1.09)	0.1216		1.131 (1.03-1.24)	0.008594
	4	rs41364948	A	0.01828	intron	-0.023 ± 0.114	0.8407		1.026 (0.92-1.14)	0.6285		1.112 (0.92-1.35)	0.2802
	4	rs308441	T	0.06837	intron	0.138 ± 0.060	0.02205		1.038 (0.98-1.10)	0.186		1.117 (1.01-1.24)	0.03552
	4	rs78654802	A	0.06579	intron	0.127 ± 0.061	0.03773		1.040 (0.98-1.10)	0.1749		1.084 (0.98-1.21)	0.1324
	4	rs7693557	C	0.01794	intron	-0.060 ± 0.115	0.6002		1.028 (0.92-1.14)	0.6097		1.087 (0.89-1.32)	0.3995
	4	rs17472986	A	0.06459	intron	0.124 ± 0.062	0.04499		1.042 (0.98-1.10)	0.1619		1.071 (0.96-1.19)	0.2055
	4	rs308442	A	0.1722	intron	0.062 ± 0.040	0.1217		0.994 (0.96-1.03)	0.748		1.078 (1.01-1.16)	0.03593
	4	rs111588761	C	0.01712	intron	-0.035 ± 0.118	0.764		1.040 (0.93-1.16)	0.4793		1.101 (0.90-1.34)	0.3407
	4	rs28544074	G	0.01823	intron	-0.050 ± 0.114	0.6633		1.029 (0.93-1.14)	0.5996		1.088 (0.90-1.32)	0.3936
	4	rs17006215	A	0.06654	intron	0.111 ± 0.061	0.06798		1.033 (0.98-1.09)	0.2534		1.071 (0.96-1.19)	0.2017
	4	rs77968069	G	0.01734	intron	-0.048 ± 0.117	0.6791		1.037 (0.93-1.16)	0.5061		1.100 (0.90-1.34)	0.3461
	4	rs17473132	A	0.06662	intron	0.109 ± 0.061	0.07342		1.033 (0.98-1.09)	0.2648		1.076 (0.97-1.20)	0.1726
	4	rs111570184	G	0.01719	intron	-0.041 ± 0.117	0.7247		1.035 (0.93-1.15)	0.5352		1.107 (0.91-1.35)	0.3144
	4	rs56189318	C	0.01719	intron	-0.042 ± 0.117	0.7234		1.036 (0.93-1.15)	0.5273		1.119 (0.92-1.36)	0.2647
	4	rs189428800	A	0.01496	intron	-0.009 ± 0.127	0.9407		1.000 (0.89-1.12)	0.9976		1.070 (0.86-1.34)	0.5533
	4	rs9307513	A	0.01793	intron	-0.086 ± 0.115	0.4545		1.035 (0.93-1.15)	0.5283		1.101 (0.91-1.34)	0.3322
	4	rs45489495	T	0.01712	intron	-0.054 ± 0.118	0.6491		1.042 (0.93-1.16)	0.4568		1.118 (0.92-1.36)	0.2666
	4	rs41505450	C	0.01712	intron	-0.063 ± 0.118	0.5917		1.036 (0.93-1.16)	0.5217		1.112 (0.91-1.36)	0.2926
	4	rs308381	G	0.05469	intron	0.249 ± 0.067	0.0001941		1.031 (0.97-1.10)	0.3245		1.062 (0.95-1.19)	0.3089
	4	rs12644427	G	0.4187	intron	-0.080 ± 0.031	0.009683		1.018 (0.99-1.05)	0.2235		0.952 (0.90-1.01)	0.07666
	4	rs117648266	T	0.05419	intron	-0.178 ± 0.067	0.007881		1.033 (0.97-1.10)	0.3059		1.020 (0.91-1.15)	0.7431
	4	rs146586487	T	0.01374	intron	0.043 ± 0.130	0.7434		1.001 (0.89-1.13)	0.9927		0.954 (0.76-1.20)	0.6897
	4	rs2034461	A	0.4078	intron	-0.089 ± 0.031	0.004096		1.016 (0.99-1.05)	0.2724		0.951 (0.90-1.01)	0.07469
	4	rs308384	G	0.05379	intron	0.242 ± 0.067	0.0003311		1.028 (0.97-1.09)	0.3897		1.068 (0.95-1.20)	0.2694
	4	rs3789138	A	0.4777	intron	-0.009 ± 0.030	0.7726		1.023 (0.99-1.05)	0.1102		0.960 (0.91-1.01)	0.1409
	4	rs6534365	T	0.4212	intron	-0.075 ± 0.031	0.01537		1.010 (0.98-1.04)	0.4969		0.956 (0.91-1.01)	0.1071
	4	rs6813335	C	0.4767	intron	-0.011 ± 0.030	0.7259		1.023 (0.99-1.05)	0.1107		0.959 (0.91-1.01)	0.1312
	4	rs308386	T	0.4651	intron	-0.017 ± 0.030	0.5705		1.020 (0.99-1.05)	0.1739		0.962 (0.91-1.02)	0.1548
	4	rs308387	A	0.05223	intron	0.234 ± 0.068	0.0005853		1.023 (0.96-1.09)	0.4865		1.062 (0.94-1.20)	0.3165
	4	rs308388	A	0.4242	intron	-0.057 ± 0.031	0.0623		1.019 (0.99-1.05)	0.1946		0.947 (0.90-1.00)	0.04987
	4	rs4356923	T	0.4073	intron	-0.081 ± 0.031	0.008755		1.017 (0.99-1.05)	0.2374		0.948 (0.90-1.00)	0.05542
	4	rs308389	A	0.05222	intron	0.233 ± 0.068	0.0006205		1.023 (0.96-1.09)	0.4837		1.062 (0.94-1.20)	0.3161
	4	rs187018713	A	0.01626	intron	-0.057 ± 0.121	0.6381		0.982 (0.88-1.10)	0.7498		1.030 (0.83-1.28)	0.7901
	4	rs62322220	A	0.42	intron	-0.078 ± 0.031	0.01155		1.014 (0.99-1.04)	0.3354		0.953 (0.90-1.01)	0.08232
	4	rs79871715	G	0.08003	intron	-0.097 ± 0.056	0.0823		1.017 (0.97-1.07)	0.5114		0.995 (0.90-1.10)	0.9233
	4	rs308390	A	0.05222	intron	0.234 ± 0.068	0.0006093		1.023 (0.96-1.09)	0.4772		1.062 (0.94-1.20)	0.3161
	4	rs139672635	T	0.0211	intron	0.072 ± 0.105	0.4934		1.023 (0.93-1.13)	0.6475		0.925 (0.76-1.12)	0.4329
	4	rs2922982	C	0.05222	intron	0.234 ± 0.068	0.0006093		1.023 (0.96-1.09)	0.4772		1.062 (0.94-1.20)	0.3161
	4	rs12642291	C	0.4179	intron	-0.095 ± 0.031	0.002112		1.011 (0.98-1.04)	0.452		0.961 (0.91-1.02)	0.1564
	4	rs12651208	T	0.4159	intron	-0.088 ± 0.031	0.004373		1.011 (0.98-1.04)	0.4452		0.959 (0.91-1.01)	0.1343
	4	rs58097567	C	0.4178	intron	-0.094 ± 0.031	0.002181		1.011 (0.98-1.04)	0.4423		0.962 (0.91-1.02)	0.1587
	4	rs13109930	C	0.4875	intron	-0.024 ± 0.030	0.4369		1.018 (0.99-1.05)	0.2196		0.971 (0.92-1.03)	0.2815
	4	rs144397171	A	0.03994	intron	-0.047 ± 0.078	0.5449		0.981 (0.91-1.05)	0.6052		1.031 (0.90-1.18)	0.6592
	4	rs308375	G	0.435	intron	-0.070 ± 0.031	0.02301		1.013 (0.99-1.04)	0.3601		0.959 (0.91-1.01)	0.1324
	4	rs62322253	A	0.4085	intron	-0.075 ± 0.031	0.0149		1.016 (0.99-1.05)	0.2859		0.952 (0.90-1.01)	0.08105
	4	rs13111465	C	0.4876	intron	-0.024 ± 0.030	0.4334		1.017 (0.99-1.05)	0.2304		0.970 (0.92-1.02)	0.2746
	4	rs35398841	GA	0.05209	intron	0.233 ± 0.068	0.0006348		1.025 (0.96-1.09)	0.4361		1.062 (0.94-1.20)	0.3217
	4	rs11725156	G	0.4901	intron	-0.025 ± 0.030	0.4179		1.018 (0.99-1.05)	0.2092		0.967 (0.92-1.02)	0.2279
	4	rs3099832	A	0.4255	intron	-0.055 ± 0.031	0.07468		1.019 (0.99-1.05)	0.2037		0.949 (0.90-1.00)	0.06104
	4	rs12506710	C	0.4179	intron	-0.095 ± 0.031	0.002137		1.011 (0.98-1.04)	0.4594		0.961 (0.91-1.02)	0.154
	4	rs6819187	C	0.4875	intron	-0.024 ± 0.030	0.438		1.017 (0.99-1.05)	0.2381		0.971 (0.92-1.03)	0.2805
	4	rs1563707	A	0.05222	intron	0.234 ± 0.068	0.0006093		1.023 (0.96-1.09)	0.4772		1.062 (0.94-1.20)	0.3161
	4	rs17006244	G	0.4179	intron	-0.094 ± 0.031	0.002202		1.011 (0.98-1.04)	0.4551		0.961 (0.91-1.02)	0.154
	4	rs12640514	G	0.4876	intron	-0.024 ± 0.030	0.4315		1.017 (0.99-1.05)	0.2304		0.971 (0.92-1.02)	0.2773
	4	rs77867133	T	0.02115	intron	0.114 ± 0.105	0.2752		1.005 (0.91-1.11)	0.9134		0.997 (0.83-1.20)	0.9754
	4	rs6534367	A	0.05222	intron	0.234 ± 0.068	0.0006093		1.023 (0.96-1.09)	0.4772		1.062 (0.94-1.20)	0.3161
	4	rs10011927	C	0.4251	intron	-0.078 ± 0.031	0.0109		1.010 (0.98-1.04)	0.5065		0.961 (0.91-1.02)	0.1544
	4	rs17006255	C	0.4188	intron	-0.094 ± 0.031	0.002354		1.011 (0.98-1.04)	0.4349		0.960 (0.91-1.01)	0.1446
	4	rs10028204	A	0.05222	intron	0.234 ± 0.068	0.0006093		1.023 (0.96-1.09)	0.4772		1.062 (0.94-1.20)	0.3161
	4	rs4441767	A	0.05222	intron	0.234 ± 0.068	0.0006093		1.023 (0.96-1.09)	0.4772		1.062 (0.94-1.20)	0.3161
	4	rs6824785	A	0.4876	intron	-0.024 ± 0.030	0.4317		1.017 (0.99-1.05)	0.2381		0.971 (0.92-1.02)	0.277
	4	rs6830581	G	0.05237	intron	0.232 ± 0.068	0.0006448		1.022 (0.96-1.09)	0.5025		1.060 (0.94-1.19)	0.3306
	4	rs57648324	T	0.4179	intron	-0.095 ± 0.031	0.002093		1.011 (0.98-1.04)	0.4594		0.961 (0.91-1.02)	0.1535
	4	rs12506776	T	0.4179	intron	-0.094 ± 0.031	0.002225		1.011 (0.98-1.04)	0.4711		0.961 (0.91-1.02)	0.1513
	4	rs62322256	T	0.4179	intron	-0.094 ± 0.031	0.002219		1.011 (0.98-1.04)	0.4642		0.961 (0.91-1.02)	0.1535
	4	rs7692645	G	0.4877	intron	-0.023 ± 0.030	0.4437		1.017 (0.99-1.05)	0.2496		0.971 (0.92-1.03)	0.2856
	4	rs12504045	C	0.418	intron	-0.094 ± 0.031	0.002189		1.011 (0.98-1.04)	0.4662		0.961 (0.91-1.02)	0.158
	4	rs4833845	A	0.05222	intron	0.234 ± 0.068	0.0006093		1.023 (0.96-1.09)	0.4772		1.062 (0.94-1.20)	0.3161
	4	rs62322257	T	0.418	intron	-0.094 ± 0.031	0.002263		1.011 (0.98-1.04)	0.4606		0.961 (0.91-1.02)	0.1575
	4	rs62322258	T	0.4207	intron	-0.091 ± 0.031	0.003077		1.011 (0.98-1.04)	0.4542		0.962 (0.91-1.02)	0.1636
	4	rs35287534	A	0.4252	intron	-0.077 ± 0.031	0.01269		1.010 (0.98-1.04)	0.4836		0.962 (0.91-1.02)	0.1656
	4	rs12503378	G	0.418	intron	-0.094 ± 0.031	0.002259		1.011 (0.98-1.04)	0.4626		0.962 (0.91-1.02)	0.1635
	4	rs62322259	C	0.4183	intron	-0.094 ± 0.031	0.002337		1.011 (0.98-1.04)	0.4509		0.964 (0.91-1.02)	0.1821
	4	rs546560809	G	0.02073	intron	0.311 ± 0.107	0.003587		0.956 (0.87-1.06)	0.3795		1.138 (0.95-1.36)	0.1589
	4	rs200533312	TG	0.06269	intron	0.217 ± 0.063	0.0005159		1.002 (0.95-1.06)	0.9595		1.037 (0.93-1.16)	0.5198
	4	rs56710069	G	0.424	intron	0.082 ± 0.031	0.008219		0.987 (0.96-1.02)	0.3619		1.027 (0.97-1.09)	0.3463
	4	rs1476214	A	0.4354	intron	-0.071 ± 0.031	0.02086		1.013 (0.98-1.04)	0.3876		0.959 (0.91-1.01)	0.1304
	4	rs3804156	G	0.009703	intron	0.133 ± 0.157	0.395		1.017 (0.88-1.18)	0.8237		1.122 (0.86-1.46)	0.3944
	4	rs1048201	T	0.4194	3' UTR	-0.097 ± 0.031	0.001717		1.010 (0.98-1.04)	0.4799		0.964 (0.91-1.02)	0.1876
	4	rs3804158	A	0.4814	3' UTR	0.016 ± 0.030	0.6003		0.984 (0.96-1.01)	0.2619		1.016 (0.96-1.07)	0.5592
	4	rs2893026	T	0.05222	3' UTR	0.234 ± 0.068	0.0006093		1.023 (0.96-1.09)	0.4772		1.062 (0.94-1.20)	0.3161
	4	rs41348645	A	0.4354	3' UTR	-0.071 ± 0.031	0.02099		1.013 (0.98-1.04)	0.3876		0.959 (0.91-1.01)	0.1303
	4	rs3827582	C	0.05222	3' UTR	0.234 ± 0.068	0.0006093		1.023 (0.96-1.09)	0.4772		1.062 (0.94-1.20)	0.3161
	4	rs7655413	C	0.4353	3' UTR	-0.070 ± 0.031	0.02166		1.013 (0.98-1.04)	0.3799		0.960 (0.91-1.01)	0.1369
	4	rs3747676	T	0.4878	3' UTR	-0.023 ± 0.030	0.4414		1.017 (0.99-1.05)	0.2411		0.971 (0.92-1.03)	0.2873
	4	rs1476215	A	0.05221	3' UTR	0.233 ± 0.068	0.0006414		1.023 (0.96-1.09)	0.4897		1.063 (0.94-1.20)	0.3128
	4	rs1476217	C	0.4353	3' UTR	-0.070 ± 0.031	0.02192		1.013 (0.98-1.04)	0.3799		0.960 (0.91-1.01)	0.1385
	4	rs41480549	A	0.4181	downstream	-0.094 ± 0.031	0.002258		1.010 (0.98-1.04)	0.4741		0.962 (0.91-1.02)	0.1634
	4	rs182038580	A	0.01173	downstream	0.137 ± 0.140	0.3292		0.920 (0.81-1.05)	0.2124		1.147 (0.91-1.45)	0.2517
	4	rs45447492	T	0.4181	-	-0.094 ± 0.031	0.002206		1.010 (0.98-1.04)	0.4758		0.962 (0.91-1.02)	0.1633
	4	rs34399691	C	0.4877	-	-0.023 ± 0.030	0.4481		1.017 (0.99-1.05)	0.2524		0.972 (0.92-1.03)	0.2945
	4	rs6831875	T	0.05222	-	0.233 ± 0.068	0.0006186		1.023 (0.96-1.09)	0.4897		1.063 (0.94-1.20)	0.3131
	4	rs45574934	A	0.04148	-	0.097 ± 0.076	0.2019		0.945 (0.88-1.01)	0.1185		0.951 (0.83-1.09)	0.4752
	4	rs150467824	G	0.02134	-	-0.239 ± 0.105	0.02308		0.945 (0.86-1.04)	0.2566		1.062 (0.89-1.27)	0.5133
	4	rs1982569	C	0.4883	-	-0.022 ± 0.030	0.4641		1.018 (0.99-1.05)	0.2223		0.970 (0.92-1.02)	0.2644
FGF4	11	rs111435651	T	0.02235	-	0.193 ± 0.102	0.05808		1.013 (0.92-1.11)	0.7957		0.982 (0.82-1.18)	0.8398
	11	rs10796845	C	0.08563	-	-0.032 ± 0.054	0.5606		0.979 (0.93-1.03)	0.4132		1.039 (0.95-1.14)	0.4292
	11	rs56292831	C	0.2094	-	0.081 ± 0.037	0.02925		0.984 (0.95-1.02)	0.3504		1.015 (0.95-1.08)	0.654
	11	rs10752566	G	0.08447	-	-0.033 ± 0.054	0.5457		0.983 (0.93-1.03)	0.4957		1.038 (0.94-1.14)	0.4372
	11	rs80314733	T	0.1142	-	0.129 ± 0.048	0.006783		0.976 (0.93-1.02)	0.2898		1.016 (0.93-1.11)	0.7045
	11	rs56246203	T	0.08312	-	-0.029 ± 0.055	0.6026		0.980 (0.93-1.03)	0.4365		1.035 (0.94-1.14)	0.4728
	11	rs35759009	G	0.406	-	-0.041 ± 0.031	0.1866		1.014 (0.99-1.04)	0.3387		1.005 (0.95-1.06)	0.8685
	11	rs35057051	T	0.1624	3' UTR	0.009 ± 0.041	0.8181		1.019 (0.98-1.06)	0.3267		0.942 (0.88-1.01)	0.1139
	11	rs149761356	G	0.02001	3' UTR	-0.054 ± 0.108	0.6167		0.971 (0.88-1.07)	0.566		0.921 (0.75-1.13)	0.4215
	11	rs3168175	C	0.4226	3' UTR	-0.044 ± 0.031	0.1515		1.007 (0.98-1.04)	0.6181		1.002 (0.95-1.06)	0.9421
	11	rs80187366	C	0.0225	3' UTR	0.198 ± 0.102	0.05082		1.010 (0.92-1.11)	0.8377		0.974 (0.81-1.17)	0.7727
	11	rs59090099	G	0.02683	3' UTR	0.129 ± 0.094	0.1719		1.015 (0.93-1.11)	0.7423		0.936 (0.79-1.11)	0.4503
	11	rs3832718	CA	0.03995	3' UTR	0.035 ± 0.077	0.6524		1.045 (0.97-1.12)	0.2289		0.866 (0.75-1.00)	0.0476
	11	rs3740640	C	0.4062	3' UTR	-0.041 ± 0.031	0.1809		1.014 (0.99-1.04)	0.3429		1.003 (0.95-1.06)	0.9056
	11	rs3740639	T	0.224	3' UTR	0.067 ± 0.036	0.06303		0.985 (0.95-1.02)	0.3633		1.029 (0.97-1.10)	0.3758
	11	rs2073464	G	0.2878	intron	-0.042 ± 0.033	0.209		0.996 (0.97-1.03)	0.8172		0.977 (0.92-1.04)	0.4398
	11	rs2070678	A	0.2271	intron	0.072 ± 0.036	0.0469		0.989 (0.96-1.02)	0.5043		1.032 (0.97-1.10)	0.3345
	11	rs2073463	G	0.2271	intron	0.072 ± 0.036	0.04652		0.989 (0.96-1.02)	0.5028		1.033 (0.97-1.10)	0.3239
	11	rs9666457	A	0.2162	intron	-0.015 ± 0.037	0.678		1.002 (0.97-1.04)	0.8915		0.959 (0.90-1.02)	0.2135
	11	rs117286640	G	0.1324	5' UTR	-0.002 ± 0.045	0.9683		1.016 (0.98-1.06)	0.4375		0.910 (0.84-0.99)	0.02232
	11	rs9666584	A	0.3369	5' UTR	0.066 ± 0.032	0.04129		0.985 (0.96-1.01)	0.3037		1.045 (0.99-1.11)	0.1306
	11	rs1855629705	TG	0.4019	5' UTR	-0.044 ± 0.031	0.1583		1.012 (0.98-1.04)	0.3991		1.005 (0.95-1.06)	0.8664
	11	rs1324521147	G	0.04464	upstream	0.023 ± 0.073	0.7548		1.010 (0.94-1.08)	0.7658		1.004 (0.88-1.14)	0.9574
	11	rs3808983	A	0.07067	upstream	-0.108 ± 0.059	0.06821		0.975 (0.92-1.03)	0.3715		1.036 (0.93-1.15)	0.5054
	11	rs1855649614	T	0.0568	upstream	0.057 ± 0.065	0.3878		1.009 (0.95-1.07)	0.7764		0.939 (0.83-1.06)	0.299
	11	rs1590952268	T	0.3807	upstream	0.076 ± 0.031	0.01576		0.989 (0.96-1.02)	0.4482		1.021 (0.97-1.08)	0.4526
	11	rs61881664	T	0.05684	upstream	0.055 ± 0.065	0.4001		1.008 (0.95-1.07)	0.7983		0.939 (0.83-1.06)	0.2939
	11	rs140417501	T	0.01795	upstream	0.125 ± 0.113	0.2683		1.046 (0.94-1.16)	0.4002		1.001 (0.82-1.22)	0.9899
	11	rs181654954	A	0.08545	upstream	-0.043 ± 0.054	0.4334		1.032 (0.98-1.09)	0.2226		1.005 (0.91-1.11)	0.9263
	11	rs10796846	T	0.0846	upstream	-0.025 ± 0.054	0.6399		0.983 (0.93-1.03)	0.5066		1.043 (0.95-1.15)	0.3836
	11	rs4084210	A	0.08561	-	-0.019 ± 0.054	0.7189		0.983 (0.93-1.03)	0.5008		1.046 (0.95-1.15)	0.3498
	11	rs117846036	T	0.04452	-	0.058 ± 0.073	0.4247		1.067 (1.00-1.14)	0.05968		0.867 (0.76-0.99)	0.0398
	11	rs3867267	T	0.08518	-	-0.025 ± 0.054	0.6453		0.981 (0.93-1.03)	0.4446		1.042 (0.95-1.15)	0.3885
	11	rs4121890	T	0.08577	-	-0.018 ± 0.054	0.7459		0.983 (0.94-1.03)	0.5042		1.047 (0.95-1.15)	0.3387
	11	rs3886167	A	0.3808	-	0.074 ± 0.031	0.01802		0.989 (0.96-1.02)	0.472		1.018 (0.96-1.08)	0.5251
	11	rs9330207	A	0.08469	-	-0.027 ± 0.054	0.6243		0.985 (0.94-1.04)	0.5468		1.044 (0.95-1.15)	0.3686
	11	rs58166091	A	0.2129	-	0.114 ± 0.037	0.002169		0.989 (0.96-1.02)	0.5437		1.026 (0.96-1.10)	0.4355
	11	rs61508180	A	0.1923	-	0.110 ± 0.039	0.004432		0.986 (0.95-1.02)	0.4297		1.032 (0.96-1.10)	0.3688
	11	rs550530065	A	0.1517	-	0.108 ± 0.042	0.01087		0.972 (0.93-1.01)	0.1619		1.043 (0.97-1.12)	0.2745
	11	rs9666048	C	0.08561	-	-0.020 ± 0.054	0.7158		0.984 (0.94-1.04)	0.5268		1.045 (0.95-1.15)	0.3521
	11	rs11263566	G	0.07066	-	-0.107 ± 0.059	0.07163		0.975 (0.92-1.03)	0.3726		1.036 (0.93-1.15)	0.5066
	11	rs1325521592	G	0.1356	-	0.002 ± 0.044	0.9631		1.025 (0.98-1.07)	0.237		0.907 (0.84-0.98)	0.01731
	11	rs12787365	G	0.1442	-	0.010 ± 0.043	0.8112		0.994 (0.96-1.03)	0.7585		1.016 (0.94-1.10)	0.6781
	11	rs13377292	T	0.1355	-	0.002 ± 0.044	0.9617		1.025 (0.98-1.07)	0.2317		0.907 (0.84-0.98)	0.01759
	11	rs9666339	C	0.08544	-	-0.019 ± 0.054	0.7284		0.984 (0.94-1.04)	0.5384		1.045 (0.95-1.15)	0.3526
	11	rs9666670	T	0.08458	-	-0.027 ± 0.054	0.6257		0.986 (0.94-1.04)	0.5754		1.043 (0.95-1.15)	0.3793
	11	rs9665925	G	0.3918	-	0.032 ± 0.031	0.3005		0.981 (0.95-1.01)	0.2021		1.037 (0.98-1.10)	0.1996
	11	rs9665935	G	0.2151	-	-0.031 ± 0.037	0.4034		0.986 (0.95-1.02)	0.4093		1.025 (0.96-1.09)	0.4538
FGF10	5	rs1979078	G	0.191	downstream	-0.047 ± 0.039	0.2211		0.975 (0.94-1.01)	0.1572		1.027 (0.96-1.10)	0.4507
	5	rs1443054587	G	0.3028	intron	-0.074 ± 0.033	0.02573		1.001 (0.97-1.03)	0.9416		1.007 (0.95-1.07)	0.826
	5	rs199974639	TTC	0.3028	3'-UTR	-0.074 ± 0.033	0.02573		1.001 (0.97-1.03)	0.9416		1.007 (0.95-1.07)	0.826
	5	rs1979079	G	0.1936	3'-UTR	-0.047 ± 0.038	0.2224		0.973 (0.94-1.01)	0.1292		1.021 (0.95-1.09)	0.5414
	5	rs10052683	C	0.1865	3'-UTR	-0.026 ± 0.039	0.4967		1.000 (0.96-1.04)	0.9946		1.009 (0.94-1.08)	0.7988
	5	rs6881989	A	0.1936	3'-UTR	-0.047 ± 0.038	0.2224		0.973 (0.94-1.01)	0.1292		1.021 (0.95-1.09)	0.5414
	5	rs13186320	A	0.4929	3'-UTR	-0.084 ± 0.030	0.005545		1.000 (0.97-1.03)	0.9991		1.005 (0.95-1.06)	0.8686
	5	rs1823251	G	0.193	3'-UTR	-0.046 ± 0.038	0.2331		0.974 (0.94-1.01)	0.1423		1.024 (0.96-1.10)	0.4933
	5	rs1374961	C	0.4888	3'-UTR	-0.078 ± 0.030	0.00987		1.001 (0.97-1.03)	0.9565		1.010 (0.96-1.07)	0.7136
	5	rs17234646	A	0.186	3'-UTR	-0.028 ± 0.039	0.4665		1.000 (0.96-1.04)	0.996		1.007 (0.94-1.08)	0.8308
	5	rs2290070	G	0.193	intron	-0.046 ± 0.038	0.2331		0.974 (0.94-1.01)	0.1423		1.024 (0.96-1.10)	0.4933
	5	rs6451758	A	0.1936	intron	-0.047 ± 0.038	0.2241		0.973 (0.94-1.01)	0.1305		1.023 (0.96-1.10)	0.5053
	5	rs10462070	G	0.1086	intron	-0.084 ± 0.049	0.08335		1.046 (1.00-1.09)	0.0502		0.975 (0.89-1.06)	0.5665
	5	rs7715401	C	0.2946	intron	-0.060 ± 0.033	0.07261		1.021 (0.99-1.05)	0.1826		0.994 (0.94-1.05)	0.8338
	5	rs17228228	G	0.194	intron	-0.047 ± 0.038	0.2182		0.974 (0.94-1.01)	0.1438		1.025 (0.96-1.10)	0.4696
	5	rs17234597	T	0.1895	intron	-0.040 ± 0.039	0.2988		0.974 (0.94-1.01)	0.1421		1.032 (0.96-1.11)	0.3668
	5	rs10461754	T	0.1086	intron	-0.084 ± 0.049	0.08335		1.046 (1.00-1.09)	0.0502		0.975 (0.89-1.06)	0.5665
	5	rs10473352	G	0.1931	intron	-0.046 ± 0.038	0.2265		0.973 (0.94-1.01)	0.133		1.024 (0.96-1.10)	0.5022
	5	rs17228137	T	0.1902	intron	-0.040 ± 0.039	0.302		0.973 (0.94-1.01)	0.1265		1.029 (0.96-1.10)	0.4184
	5	rs17228130	T	0.189	intron	-0.041 ± 0.039	0.2865		0.975 (0.94-1.01)	0.1619		1.034 (0.97-1.11)	0.3437
	5	rs17228116	G	0.04893	intron	-0.120 ± 0.070	0.08929		1.009 (0.95-1.08)	0.7979		0.987 (0.87-1.12)	0.8343
	5	rs6881797	T	0.1914	intron	-0.046 ± 0.039	0.2278		0.966 (0.93-1.00)	0.05958		1.025 (0.96-1.10)	0.4812
	5	rs10462071	T	0.1086	intron	-0.084 ± 0.049	0.08335		1.046 (1.00-1.09)	0.0502		0.975 (0.89-1.06)	0.5665
	5	rs1374962	G	0.1939	intron	-0.048 ± 0.038	0.213		0.974 (0.94-1.01)	0.15		1.025 (0.96-1.10)	0.4687
	5	rs1448035	T	0.1906	intron	-0.041 ± 0.039	0.289		0.974 (0.94-1.01)	0.1454		1.033 (0.96-1.11)	0.3564
	5	rs910873069	TACAC	0.4516	intron	0.064 ± 0.031	0.03607		0.986 (0.96-1.01)	0.3249		0.974 (0.92-1.03)	0.3426
	5	rs16873956	G	0.1865	intron	-0.027 ± 0.039	0.492		1.001 (0.97-1.04)	0.9538		1.004 (0.94-1.08)	0.9088
	5	rs10461755	A	0.1086	intron	-0.084 ± 0.049	0.08335		1.046 (1.00-1.09)	0.0502		0.975 (0.89-1.06)	0.5665
	5	rs10060796	T	0.186	intron	-0.028 ± 0.039	0.4665		1.000 (0.96-1.04)	0.996		1.007 (0.94-1.08)	0.8308
	5	rs1839090	T	0.4888	intron	-0.079 ± 0.030	0.009557		1.001 (0.97-1.03)	0.9443		1.010 (0.96-1.07)	0.7132
	5	rs1839091	T	0.4888	intron	-0.079 ± 0.030	0.009557		1.001 (0.97-1.03)	0.9443		1.010 (0.96-1.07)	0.7132
	5	rs6868853	G	0.186	intron	-0.028 ± 0.039	0.4647		1.000 (0.96-1.04)	0.9959		1.008 (0.94-1.08)	0.8278
	5	rs1816964	A	0.1902	intron	-0.040 ± 0.039	0.2961		0.973 (0.94-1.01)	0.1336		1.030 (0.96-1.10)	0.4018
	5	rs10473353	C	0.1939	intron	-0.047 ± 0.038	0.218		0.974 (0.94-1.01)	0.1484		1.025 (0.96-1.10)	0.4702
	5	rs12332431	A	0.186	intron	-0.028 ± 0.039	0.4665		1.000 (0.96-1.04)	0.996		1.007 (0.94-1.08)	0.8308
	5	rs79002828	G	0.1008	intron	-0.082 ± 0.050	0.1052		1.051 (1.00-1.10)	0.03563		0.996 (0.91-1.09)	0.9308
	5	rs76071069	C	0.112	intron	-0.089 ± 0.048	0.06458		1.047 (1.00-1.09)	0.04229		0.965 (0.89-1.05)	0.4149
	5	rs980510	A	0.489	intron	-0.078 ± 0.030	0.01053		1.001 (0.97-1.03)	0.9686		1.009 (0.96-1.07)	0.7388
	5	rs13436788	G	0.186	intron	-0.028 ± 0.039	0.4791		1.000 (0.96-1.04)	0.9908		1.008 (0.94-1.08)	0.8259
	5	rs59436891	T	0.186	intron	-0.028 ± 0.039	0.4791		1.000 (0.96-1.04)	0.9908		1.008 (0.94-1.08)	0.8259
	5	rs75784561	G	0.01634	intron	-0.259 ± 0.120	0.03073		1.061 (0.95-1.19)	0.2911		0.799 (0.63-1.01)	0.05771
	5	rs145170930	C	0.01359	intron	-0.032 ± 0.131	0.8063		0.889 (0.79-1.01)	0.06288		0.979 (0.77-1.24)	0.8561
	5	rs7704646	G	0.186	intron	-0.027 ± 0.039	0.4811		1.000 (0.96-1.04)	0.9969		1.008 (0.94-1.08)	0.8266
	5	rs12518330	T	0.1086	intron	-0.080 ± 0.049	0.09955		1.048 (1.00-1.10)	0.0422		0.975 (0.89-1.06)	0.5602
	5	rs10452475	T	0.186	intron	-0.028 ± 0.039	0.4791		1.000 (0.96-1.04)	0.9908		1.008 (0.94-1.08)	0.8259
	5	rs12518964	A	0.1022	intron	-0.091 ± 0.050	0.06811		1.047 (1.00-1.10)	0.04898		0.992 (0.91-1.08)	0.8606
	5	rs138552923	T	0.04531	intron	-0.109 ± 0.073	0.1347		0.980 (0.92-1.05)	0.5582		1.129 (1.00-1.28)	0.05687
	5	rs10452476	C	0.1859	intron	-0.028 ± 0.039	0.4783		1.000 (0.96-1.04)	0.9784		1.008 (0.94-1.08)	0.8123
	5	rs79006965	T	0.1086	intron	-0.080 ± 0.049	0.09937		1.048 (1.00-1.10)	0.04199		0.975 (0.89-1.06)	0.5603
	5	rs2100155	A	0.1788	intron	-0.046 ± 0.040	0.2419		1.002 (0.97-1.04)	0.9251		1.021 (0.95-1.10)	0.551
	5	rs147222149	T	0.1008	intron	-0.082 ± 0.050	0.1025		1.051 (1.00-1.10)	0.03611		0.996 (0.91-1.09)	0.9309
	5	rs1816965	G	0.2109	intron	-0.050 ± 0.037	0.1818		0.981 (0.95-1.02)	0.2605		1.016 (0.95-1.09)	0.6299
	5	rs79864323	A	0.1086	intron	-0.080 ± 0.049	0.09937		1.048 (1.00-1.10)	0.04199		0.975 (0.89-1.06)	0.5603
	5	rs76440546	A	0.1086	intron	-0.080 ± 0.049	0.09937		1.048 (1.00-1.10)	0.04199		0.975 (0.89-1.06)	0.5603
	5	rs4498258	T	0.3205	intron	-0.074 ± 0.032	0.0234		1.005 (0.98-1.04)	0.7202		1.002 (0.95-1.06)	0.9391
	5	rs13159800	T	0.4995	intron	-0.093 ± 0.030	0.002152		1.006 (0.98-1.03)	0.6834		1.016 (0.96-1.07)	0.5509
	5	rs4410645	A	0.4995	intron	-0.092 ± 0.030	0.002288		1.006 (0.98-1.03)	0.6879		1.016 (0.96-1.07)	0.5628
	5	rs4409099	T	0.2085	intron	-0.045 ± 0.037	0.2305		0.983 (0.95-1.02)	0.3189		1.021 (0.96-1.09)	0.5366
	5	rs186436419	T	0.1086	intron	-0.080 ± 0.049	0.1004		1.048 (1.00-1.10)	0.04165		0.975 (0.89-1.06)	0.5612
	5	rs542345402	T	0.4995	intron	-0.092 ± 0.030	0.002394		1.006 (0.98-1.04)	0.6515		1.016 (0.96-1.07)	0.568
	5	rs73089937	A	0.2876	intron	-0.072 ± 0.034	0.03184		1.024 (0.99-1.06)	0.1366		1.005 (0.95-1.07)	0.8673
	5	rs75008437	A	0.2074	intron	-0.044 ± 0.037	0.2423		0.980 (0.95-1.02)	0.2551		1.025 (0.96-1.10)	0.4705
	5	rs80245887	C	0.1121	intron	-0.087 ± 0.048	0.07138		1.047 (1.00-1.09)	0.0436		0.964 (0.88-1.05)	0.4042
	5	rs17234394	G	0.1121	intron	-0.087 ± 0.048	0.07138		1.047 (1.00-1.09)	0.0436		0.964 (0.88-1.05)	0.4042
	5	rs17234387	T	0.09837	intron	0.041 ± 0.051	0.4254		0.980 (0.93-1.03)	0.396		0.991 (0.91-1.08)	0.8445
	5	rs10057630	C	0.1789	intron	-0.049 ± 0.040	0.2155		1.002 (0.97-1.04)	0.9246		1.024 (0.96-1.10)	0.5021
	5	rs4866891	T	0.4995	intron	-0.093 ± 0.030	0.002257		1.006 (0.98-1.03)	0.6924		1.016 (0.96-1.07)	0.5627
	5	rs13185276	T	0.4995	intron	-0.093 ± 0.030	0.002257		1.006 (0.98-1.03)	0.6924		1.016 (0.96-1.07)	0.5627
	5	rs17234352	C	0.04196	intron	0.112 ± 0.075	0.1372		1.054 (0.98-1.13)	0.1357		1.085 (0.95-1.24)	0.2237
	5	rs10055317	G	0.1789	intron	-0.049 ± 0.040	0.22		1.002 (0.97-1.04)	0.9354		1.024 (0.96-1.10)	0.501
	5	rs10055386	G	0.3908	intron	-0.065 ± 0.031	0.03442		0.987 (0.96-1.02)	0.3783		1.027 (0.97-1.09)	0.336
	5	rs13165847	A	0.4995	intron	-0.093 ± 0.030	0.002257		1.006 (0.98-1.03)	0.6924		1.016 (0.96-1.07)	0.5627
	5	rs140632890	A	0.01002	intron	-0.045 ± 0.153	0.7684		0.930 (0.81-1.07)	0.3232		0.938 (0.71-1.24)	0.6469
	5	rs13170645	G	0.4995	intron	-0.093 ± 0.030	0.002257		1.006 (0.98-1.03)	0.6924		1.016 (0.96-1.07)	0.5627
	5	rs6451760	T	0.3912	intron	-0.066 ± 0.031	0.03304		0.988 (0.96-1.02)	0.4114		1.028 (0.97-1.09)	0.3156
	5	rs74355115	T	0.1081	intron	-0.074 ± 0.049	0.1281		1.046 (1.00-1.09)	0.04968		0.973 (0.89-1.06)	0.5372
	5	rs58307385	T	0.1787	intron	-0.053 ± 0.040	0.1825		1.005 (0.97-1.04)	0.7799		1.027 (0.96-1.10)	0.4591
	5	rs13180550	A	0.4995	intron	-0.093 ± 0.030	0.002257		1.006 (0.98-1.03)	0.6924		1.016 (0.96-1.07)	0.5627
	5	rs78139768	G	0.08358	intron	0.014 ± 0.055	0.8041		0.988 (0.94-1.04)	0.65		0.979 (0.89-1.08)	0.6714
	5	rs12652957	T	0.4995	intron	-0.092 ± 0.030	0.002266		1.006 (0.98-1.03)	0.6853		1.016 (0.96-1.07)	0.5642
	5	rs987642	T	0.2118	intron	-0.050 ± 0.037	0.1757		0.981 (0.95-1.02)	0.2602		1.018 (0.95-1.09)	0.5967
	5	rs148564283	A	0.01311	intron	-0.031 ± 0.134	0.8184		1.079 (0.95-1.22)	0.2233		1.112 (0.88-1.40)	0.3732
	5	rs67412235	A	0.2198	intron	-0.048 ± 0.037	0.1904		0.979 (0.95-1.01)	0.2183		1.015 (0.95-1.08)	0.6564
	5	rs735083	G	0.2114	intron	-0.049 ± 0.037	0.1824		0.980 (0.95-1.01)	0.242		1.015 (0.95-1.08)	0.6568
	5	rs1448043	C	0.1798	intron	-0.053 ± 0.039	0.1796		1.004 (0.97-1.04)	0.8397		1.029 (0.96-1.10)	0.4129
	5	rs77780041	T	0.02327	intron	-0.101 ± 0.101	0.3174		1.000 (0.91-1.10)	0.9952		0.953 (0.80-1.14)	0.6017
	5	rs17227892	A	0.177	intron	-0.052 ± 0.040	0.1896		1.005 (0.97-1.04)	0.7773		1.027 (0.96-1.10)	0.4582
	5	rs983373	A	0.2084	intron	-0.045 ± 0.037	0.2293		0.980 (0.95-1.02)	0.2552		1.025 (0.96-1.10)	0.463
	5	rs17227878	CA	0.1098	intron	-0.078 ± 0.049	0.1104		1.041 (1.00-1.09)	0.07788		0.960 (0.88-1.05)	0.3605
	5	rs1011814	T	0.4994	intron	-0.093 ± 0.030	0.002115		1.006 (0.98-1.04)	0.672		1.015 (0.96-1.07)	0.5928
	5	rs17227843	A	0.1075	intron	-0.072 ± 0.049	0.1425		1.046 (1.00-1.09)	0.05248		0.965 (0.88-1.05)	0.428
	5	rs986854050	TA	0.4994	intron	-0.093 ± 0.030	0.00211		1.006 (0.98-1.04)	0.6701		1.016 (0.96-1.07)	0.5742
	5	rs72763188	T	0.2119	intron	-0.050 ± 0.037	0.1786		0.980 (0.95-1.01)	0.2539		1.018 (0.95-1.09)	0.6018
	5	rs574315771	T	0.01242	intron	-0.107 ± 0.137	0.4354		0.953 (0.84-1.08)	0.4595		0.840 (0.65-1.09)	0.1827
	5	rs562776064	T	0.01115	intron	0.117 ± 0.144	0.4148		0.941 (0.82-1.08)	0.3728		1.158 (0.90-1.49)	0.2468
	5	rs141047701	T	0.1075	intron	-0.072 ± 0.049	0.1418		1.045 (1.00-1.09)	0.05369		0.966 (0.88-1.05)	0.4378
	5	rs10512844	T	0.2119	intron	-0.050 ± 0.037	0.1782		0.980 (0.95-1.01)	0.252		1.017 (0.95-1.09)	0.6076
	5	rs76399717	A	0.1075	intron	-0.072 ± 0.049	0.1404		1.045 (1.00-1.09)	0.05366		0.966 (0.89-1.05)	0.4395
	5	rs2330544	T	0.4993	intron	-0.094 ± 0.030	0.001988		1.006 (0.98-1.04)	0.6764		1.015 (0.96-1.07)	0.5844
	5	rs2330545	G	0.4993	intron	-0.094 ± 0.030	0.001914		1.006 (0.98-1.04)	0.6764		1.015 (0.96-1.07)	0.5846
	5	rs4866893	G	0.4993	intron	-0.094 ± 0.030	0.001929		1.006 (0.98-1.03)	0.6788		1.015 (0.96-1.07)	0.5844
	5	rs150358886	C	0.01278	intron	0.315 ± 0.135	0.02011		1.003 (0.89-1.13)	0.9647		1.151 (0.92-1.44)	0.2232
	5	rs1448041	T	0.18	intron	-0.055 ± 0.039	0.1595		1.005 (0.97-1.04)	0.8001		1.027 (0.96-1.10)	0.4561
	5	rs4866894	C	0.4996	intron	-0.095 ± 0.030	0.001751		1.007 (0.98-1.04)	0.6452		1.014 (0.96-1.07)	0.6052
	5	rs16873982	C	0.2119	intron	-0.050 ± 0.037	0.1786		0.981 (0.95-1.02)	0.2641		1.018 (0.95-1.09)	0.6029
	5	rs73089952	T	0.1801	intron	-0.056 ± 0.039	0.159		1.005 (0.97-1.04)	0.7774		1.032 (0.96-1.11)	0.3748
	5	rs16873983	G	0.2119	intron	-0.050 ± 0.037	0.1751		0.981 (0.95-1.02)	0.2616		1.017 (0.95-1.09)	0.6047
	5	rs61032851	C	0.2119	intron	-0.050 ± 0.037	0.1738		0.981 (0.95-1.02)	0.2616		1.017 (0.95-1.09)	0.6057
	5	rs10512845	G	0.2119	intron	-0.050 ± 0.037	0.1738		0.981 (0.95-1.02)	0.2616		1.017 (0.95-1.09)	0.6057
	5	rs1037181	G	0.1111	intron	-0.079 ± 0.048	0.1017		1.043 (1.00-1.09)	0.06105		0.954 (0.88-1.04)	0.2914
	5	rs138734343	G	0.01278	intron	0.315 ± 0.135	0.02011		1.003 (0.89-1.13)	0.9647		1.151 (0.92-1.44)	0.2232
	5	rs6451761	A	0.3195	intron	-0.070 ± 0.033	0.0319		1.004 (0.97-1.04)	0.7759		0.997 (0.94-1.06)	0.9275
	5	rs75632187	G	0.111	intron	-0.080 ± 0.048	0.09903		1.044 (1.00-1.09)	0.05871		0.955 (0.88-1.04)	0.2966
	5	rs75960291	C	0.111	intron	-0.080 ± 0.048	0.09903		1.044 (1.00-1.09)	0.05871		0.955 (0.88-1.04)	0.2966
	5	rs78881152	G	0.01777	intron	0.103 ± 0.114	0.3676		0.992 (0.89-1.10)	0.8874		1.081 (0.89-1.32)	0.4408
	5	rs139408243	C	0.02659	intron	0.165 ± 0.093	0.07735		1.072 (0.98-1.17)	0.1145		1.066 (0.91-1.25)	0.4388
	5	rs1448040	T	0.4997	intron	-0.094 ± 0.030	0.001864		1.007 (0.98-1.04)	0.6417		1.017 (0.96-1.07)	0.5288
	5	rs10073166	T	0.3195	intron	-0.070 ± 0.033	0.0319		1.004 (0.97-1.04)	0.7759		0.997 (0.94-1.06)	0.9275
	5	rs80023172	C	0.01536	intron	-0.047 ± 0.124	0.7043		1.045 (0.93-1.17)	0.4537		1.036 (0.83-1.29)	0.7517
	5	rs7720510	G	0.1802	intron	-0.057 ± 0.039	0.1515		1.005 (0.97-1.04)	0.7994		1.033 (0.96-1.11)	0.3533
	5	rs16874002	T	0.2118	intron	-0.049 ± 0.037	0.182		0.980 (0.95-1.02)	0.2572		1.018 (0.95-1.09)	0.5863
	5	rs6885842	T	0.1802	intron	-0.057 ± 0.039	0.1515		1.005 (0.97-1.04)	0.7994		1.033 (0.96-1.11)	0.3533
	5	rs17227836	C	0.0538	intron	-0.161 ± 0.067	0.01608		0.993 (0.93-1.06)	0.8161		1.144 (1.02-1.28)	0.02145
	5	rs10069234	A	0.1802	intron	-0.057 ± 0.039	0.1515		1.005 (0.97-1.04)	0.7994		1.033 (0.96-1.11)	0.3533
	5	rs7708529	T	0.4997	intron	-0.094 ± 0.030	0.001869		1.007 (0.98-1.04)	0.6477		1.017 (0.96-1.07)	0.529
	5	rs12657059	T	0.2118	intron	-0.049 ± 0.037	0.182		0.980 (0.95-1.02)	0.2572		1.018 (0.95-1.09)	0.5863
	5	rs12523512	G	0.2084	intron	-0.044 ± 0.037	0.2322		0.980 (0.95-1.02)	0.254		1.026 (0.96-1.10)	0.4511
	5	rs199831527	A	0.1802	intron	-0.057 ± 0.039	0.1488		1.005 (0.97-1.04)	0.7928		1.034 (0.96-1.11)	0.3485
	5	rs996935	A	0.3195	intron	-0.069 ± 0.033	0.03272		1.004 (0.97-1.04)	0.7826		0.997 (0.94-1.06)	0.9211
	5	rs12516566	C	0.2118	intron	-0.049 ± 0.037	0.182		0.980 (0.95-1.02)	0.2572		1.018 (0.95-1.09)	0.5863
	5	rs12513830	A	0.2118	intron	-0.049 ± 0.037	0.182		0.980 (0.95-1.02)	0.2572		1.018 (0.95-1.09)	0.5863
	5	rs1448039	A	0.4996	intron	-0.094 ± 0.030	0.001902		1.006 (0.98-1.04)	0.6531		1.017 (0.96-1.07)	0.5277
	5	rs1262039682	TA	0.3194	intron	-0.069 ± 0.033	0.03268		1.004 (0.97-1.04)	0.7974		0.997 (0.94-1.06)	0.9281
	5	rs72763202	C	0.2118	intron	-0.049 ± 0.037	0.183		0.980 (0.95-1.01)	0.2552		1.019 (0.95-1.09)	0.5838
	5	rs1448038	C	0.3194	intron	-0.069 ± 0.033	0.03268		1.004 (0.97-1.04)	0.7974		0.997 (0.94-1.06)	0.9281
	5	rs10056347	A	0.1802	intron	-0.057 ± 0.039	0.1505		1.005 (0.97-1.04)	0.7915		1.034 (0.96-1.11)	0.3487
	5	rs79681357	T	0.1076	intron	-0.072 ± 0.049	0.14		1.044 (1.00-1.09)	0.05792		0.964 (0.88-1.05)	0.4057
	5	rs1448037	T	0.3194	intron	-0.069 ± 0.033	0.0331		1.004 (0.97-1.04)	0.782		0.997 (0.94-1.06)	0.9279
	5	rs10060548	C	0.3194	intron	-0.070 ± 0.033	0.03249		1.004 (0.97-1.04)	0.7962		0.998 (0.94-1.06)	0.9316
	5	rs2330549	C	0.1076	intron	-0.072 ± 0.049	0.1435		1.044 (1.00-1.09)	0.06026		0.963 (0.88-1.05)	0.3992
	5	rs1374970	G	0.4997	intron	-0.094 ± 0.030	0.001855		1.007 (0.98-1.04)	0.6453		1.018 (0.96-1.07)	0.5159
	5	rs17234142	C	0.1076	intron	-0.072 ± 0.049	0.14		1.044 (1.00-1.09)	0.05792		0.964 (0.88-1.05)	0.4057
	5	rs17234135	T	0.04633	intron	0.003 ± 0.072	0.9721		0.997 (0.93-1.07)	0.9328		0.826 (0.72-0.95)	0.005818
	5	rs17227745	T	0.1076	intron	-0.071 ± 0.049	0.1465		1.044 (1.00-1.09)	0.06141		0.964 (0.88-1.05)	0.411
	5	rs17227739	T	0.1076	intron	-0.071 ± 0.049	0.1465		1.044 (1.00-1.09)	0.06141		0.964 (0.88-1.05)	0.411
	5	rs1374967	T	0.3194	intron	-0.070 ± 0.033	0.03138		1.004 (0.97-1.04)	0.7912		0.997 (0.94-1.06)	0.9297
	5	rs4866895	T	0.2108	intron	-0.049 ± 0.037	0.1895		0.980 (0.95-1.01)	0.2548		1.018 (0.95-1.09)	0.5917
	5	rs1550937	T	0.3194	intron	-0.070 ± 0.033	0.03138		1.004 (0.97-1.04)	0.7912		0.997 (0.94-1.06)	0.9297
	5	rs77909882	A	0.1076	intron	-0.071 ± 0.049	0.1478		1.044 (1.00-1.09)	0.06104		0.964 (0.88-1.05)	0.4113
	5	rs78203785	A	0.1074	intron	-0.065 ± 0.049	0.1817		1.043 (1.00-1.09)	0.06677		0.962 (0.88-1.05)	0.3889
	5	rs75629618	T	0.0995	intron	-0.069 ± 0.051	0.1753		1.046 (1.00-1.10)	0.05609		0.986 (0.90-1.08)	0.7583
	5	rs117721456	A	0.1074	intron	-0.066 ± 0.049	0.1787		1.043 (1.00-1.09)	0.06535		0.962 (0.88-1.05)	0.3918
	5	rs593307	A	0.3201	intron	-0.068 ± 0.032	0.03639		1.004 (0.97-1.04)	0.7732		0.997 (0.94-1.06)	0.9168
	5	rs1351635	G	0.4993	intron	0.094 ± 0.030	0.001911		0.993 (0.97-1.02)	0.6246		0.981 (0.93-1.04)	0.4758
	5	rs1482689	G	0.2126	intron	-0.051 ± 0.037	0.1687		0.982 (0.95-1.02)	0.2882		1.019 (0.95-1.09)	0.5789
	5	rs78454549	C	0.166	intron	0.055 ± 0.041	0.1726		0.984 (0.95-1.02)	0.4074		1.020 (0.95-1.10)	0.5926
	5	rs12517396	A	0.1074	intron	-0.065 ± 0.049	0.1851		1.043 (1.00-1.09)	0.06794		0.962 (0.88-1.05)	0.388
	5	rs339509	C	0.3201	intron	-0.068 ± 0.032	0.03639		1.004 (0.97-1.04)	0.7732		0.997 (0.94-1.06)	0.9168
	5	rs75467602	T	0.107	intron	-0.069 ± 0.049	0.1604		1.041 (1.00-1.09)	0.07884		0.962 (0.88-1.05)	0.385
	5	rs339508	A	0.1803	intron	-0.057 ± 0.039	0.1461		1.006 (0.97-1.04)	0.7472		1.034 (0.97-1.11)	0.3436
	5	rs10941664	T	0.2096	intron	-0.043 ± 0.037	0.246		0.982 (0.95-1.02)	0.3121		1.026 (0.96-1.10)	0.4489
	5	rs17234079	A	0.08731	intron	-0.029 ± 0.054	0.5857		0.998 (0.95-1.05)	0.9394		0.996 (0.90-1.10)	0.9296
	5	rs1482671	A	0.4995	intron	0.093 ± 0.030	0.002046		0.993 (0.97-1.02)	0.6122		0.982 (0.93-1.04)	0.5154
	5	rs339505	A	0.3201	intron	-0.068 ± 0.032	0.03615		1.004 (0.97-1.04)	0.7765		0.997 (0.94-1.06)	0.9167
	5	rs1482672	T	0.4995	intron	0.093 ± 0.030	0.002072		0.993 (0.97-1.02)	0.6122		0.982 (0.93-1.04)	0.5157
	5	rs17227653	T	0.08509	intron	0.000 ± 0.054	0.9963		0.996 (0.95-1.05)	0.8698		0.993 (0.90-1.09)	0.8823
	5	rs17227646	T	0.08509	intron	0.000 ± 0.054	0.9963		0.996 (0.95-1.05)	0.8698		0.993 (0.90-1.09)	0.8823
	5	rs339503	G	0.1803	intron	-0.057 ± 0.039	0.1459		1.006 (0.97-1.04)	0.7429		1.035 (0.97-1.11)	0.3315
	5	rs339502	A	0.3201	intron	-0.068 ± 0.032	0.03651		1.004 (0.97-1.04)	0.7802		0.997 (0.94-1.06)	0.915
	5	rs78732306	C	0.09911	intron	-0.072 ± 0.051	0.1567		1.044 (1.00-1.09)	0.06838		0.985 (0.90-1.08)	0.7493
	5	rs2121875	A	0.4997	intron	0.095 ± 0.030	0.001661		0.994 (0.97-1.02)	0.6611		0.983 (0.93-1.04)	0.5235
	5	rs339501	C	0.1105	intron	-0.076 ± 0.048	0.1179		1.040 (0.99-1.09)	0.08626		0.951 (0.87-1.04)	0.2567
	5	rs16874036	A	0.2095	intron	-0.044 ± 0.037	0.2365		0.983 (0.95-1.02)	0.3187		1.026 (0.96-1.10)	0.4382
	5	rs6859730	T	0.4995	intron	0.093 ± 0.030	0.002072		0.993 (0.97-1.02)	0.6122		0.982 (0.93-1.04)	0.5157
	5	rs76020836	C	0.1071	intron	-0.073 ± 0.049	0.1363		1.042 (1.00-1.09)	0.07066		0.962 (0.88-1.05)	0.389
	5	rs1482673	A	0.4995	intron	0.093 ± 0.030	0.002072		0.993 (0.97-1.02)	0.6122		0.982 (0.93-1.04)	0.5157
	5	rs1482674	T	0.1803	intron	-0.057 ± 0.039	0.1459		1.006 (0.97-1.04)	0.7429		1.035 (0.97-1.11)	0.3315
	5	rs1482675	T	0.3195	intron	-0.068 ± 0.033	0.03577		1.005 (0.98-1.04)	0.7586		0.997 (0.94-1.06)	0.9122
	5	rs1384448	T	0.1803	intron	-0.057 ± 0.039	0.1459		1.006 (0.97-1.04)	0.7429		1.035 (0.97-1.11)	0.3315
	5	rs76837754	A	0.1065	intron	-0.066 ± 0.049	0.1788		1.046 (1.00-1.09)	0.05321		0.967 (0.89-1.06)	0.454
	5	rs900379	T	0.4995	intron	0.093 ± 0.030	0.002173		0.993 (0.97-1.02)	0.6103		0.982 (0.93-1.04)	0.5172
	5	rs79219538	C	0.11	intron	-0.074 ± 0.049	0.1289		1.044 (1.00-1.09)	0.05669		0.956 (0.88-1.04)	0.3148
	5	rs140664301	T	0.01118	intron	0.104 ± 0.144	0.4692		0.938 (0.82-1.07)	0.3472		1.162 (0.91-1.49)	0.2378
	5	rs2128432	T	0.1803	intron	-0.057 ± 0.039	0.1462		1.006 (0.97-1.04)	0.7362		1.035 (0.97-1.11)	0.3316
	5	rs2929850	T	0.1072	intron	-0.073 ± 0.049	0.1393		1.042 (1.00-1.09)	0.07218		0.962 (0.88-1.05)	0.3845
	5	rs12522229	T	0.1071	intron	-0.073 ± 0.049	0.1358		1.043 (1.00-1.09)	0.06945		0.962 (0.88-1.05)	0.3908
	5	rs2973641	C	0.1072	intron	-0.073 ± 0.049	0.1393		1.042 (1.00-1.09)	0.07218		0.962 (0.88-1.05)	0.3845
	5	rs2170582	G	0.4996	intron	0.092 ± 0.030	0.002289		0.993 (0.97-1.02)	0.6013		0.983 (0.93-1.04)	0.5274
	5	rs11750845	T	0.4986	intron	0.097 ± 0.030	0.001442		0.993 (0.97-1.02)	0.6402		0.986 (0.93-1.04)	0.6187
	5	rs17227585	T	0.107	intron	-0.074 ± 0.049	0.1343		1.041 (1.00-1.09)	0.07847		0.960 (0.88-1.05)	0.368
	5	rs2330550	G	0.1809	intron	-0.057 ± 0.039	0.1481		1.008 (0.97-1.05)	0.6699		1.036 (0.97-1.11)	0.3106
	5	rs2128433	G	0.2873	intron	-0.079 ± 0.034	0.01837		1.023 (0.99-1.06)	0.1462		1.008 (0.95-1.07)	0.7865
	5	rs10805683	G	0.3174	intron	-0.062 ± 0.033	0.0575		1.006 (0.98-1.04)	0.688		0.991 (0.94-1.05)	0.7602
	5	rs74702462	A	0.1051	intron	-0.089 ± 0.049	0.07189		1.042 (1.00-1.09)	0.0775		0.970 (0.89-1.06)	0.4932
	5	rs1384449	G	0.3168	intron	-0.059 ± 0.033	0.06825		1.008 (0.98-1.04)	0.6238		0.993 (0.94-1.05)	0.8118
	5	rs77495068	T	0.01692	intron	-0.276 ± 0.118	0.01911		1.059 (0.95-1.18)	0.295		0.802 (0.64-1.01)	0.05642
	5	rs12515846	C	0.1086	intron	-0.096 ± 0.049	0.0487		1.041 (1.00-1.09)	0.07846		0.959 (0.88-1.05)	0.3489
	5	rs79290724	T	0.2046	intron	-0.021 ± 0.038	0.5798		0.985 (0.95-1.02)	0.3947		1.016 (0.95-1.09)	0.6431
	5	rs35042102	A	0.2048	intron	-0.019 ± 0.038	0.6163		0.985 (0.95-1.02)	0.388		1.016 (0.95-1.09)	0.6345
	5	rs969520	T	0.2049	intron	-0.018 ± 0.037	0.6237		0.986 (0.95-1.02)	0.4164		1.016 (0.95-1.09)	0.6408
	5	rs202214655	AC	0.1083	intron	-0.090 ± 0.049	0.06678		1.042 (1.00-1.09)	0.06954		0.960 (0.88-1.05)	0.3631
	5	rs75173556	A	0.09679	intron	0.017 ± 0.051	0.7378		1.007 (0.96-1.06)	0.7872		0.944 (0.86-1.04)	0.227
	5	rs16901816	G	0.2049	intron	-0.019 ± 0.037	0.6193		0.986 (0.95-1.02)	0.4167		1.016 (0.95-1.09)	0.6402
	5	rs74701942	C	0.1744	intron	-0.060 ± 0.040	0.1356		1.004 (0.97-1.04)	0.851		1.026 (0.96-1.10)	0.4657
	5	rs6892212	C	0.495	intron	-0.086 ± 0.030	0.004727		1.010 (0.98-1.04)	0.488		1.014 (0.96-1.07)	0.6223
	5	rs12519476	C	0.0985	intron	-0.098 ± 0.051	0.05464		1.043 (1.00-1.09)	0.07883		0.985 (0.90-1.08)	0.7375
	5	rs35305337	G	0.177	intron	-0.064 ± 0.040	0.1084		1.005 (0.97-1.04)	0.7965		1.028 (0.96-1.10)	0.4332
	5	rs10512848	A	0.1085	intron	-0.097 ± 0.049	0.04783		1.040 (0.99-1.09)	0.08729		0.959 (0.88-1.05)	0.3502
	5	rs2973644	C	0.3172	intron	-0.057 ± 0.033	0.08264		1.007 (0.98-1.04)	0.664		0.995 (0.94-1.05)	0.8643
	5	rs10512851	G	0.1085	intron	-0.096 ± 0.049	0.04807		1.040 (0.99-1.09)	0.08729		0.960 (0.88-1.05)	0.3548
	5	rs16901825	C	0.1085	intron	-0.096 ± 0.049	0.04807		1.040 (0.99-1.09)	0.08729		0.960 (0.88-1.05)	0.3548
	5	rs1482679	G	0.4959	intron	-0.090 ± 0.030	0.002878		1.009 (0.98-1.04)	0.5311		1.013 (0.96-1.07)	0.6337
	5	rs2973646	A	0.3165	intron	-0.060 ± 0.033	0.06612		1.007 (0.98-1.04)	0.663		0.995 (0.94-1.05)	0.8518
	5	rs6891282	A	0.2032	intron	-0.023 ± 0.038	0.5488		0.986 (0.95-1.02)	0.4251		1.017 (0.95-1.09)	0.6218
	5	rs117961944	T	0.01648	intron	-0.273 ± 0.119	0.02241		1.062 (0.95-1.19)	0.2794		0.791 (0.63-1.00)	0.04665
	5	rs2973647	T	0.105	upstream	-0.079 ± 0.050	0.1117		1.039 (0.99-1.09)	0.1		0.972 (0.89-1.06)	0.5273
	5	rs2929855	A	0.177	upstream	-0.064 ± 0.040	0.1085		1.004 (0.97-1.04)	0.8142		1.028 (0.96-1.10)	0.4314
	5	rs200893311	GTTT	0.4813	upstream	0.096 ± 0.030	0.001611		0.987 (0.95-1.02)	0.4484		0.978 (0.93-1.03)	0.4164
	5	rs78761206	C	0.1049	upstream	-0.084 ± 0.050	0.08978		1.038 (0.99-1.09)	0.1051		0.971 (0.89-1.06)	0.5125
	5	rs16901836	G	0.04513	upstream	0.089 ± 0.073	0.2206		1.058 (0.99-1.13)	0.1008		1.079 (0.95-1.22)	0.2361
	5	rs2973649	T	0.3162	upstream	-0.061 ± 0.033	0.06161		1.007 (0.98-1.04)	0.6388		0.994 (0.94-1.05)	0.8484
	5	rs13154419	G	0.4122	upstream	0.112 ± 0.031	0.0002897		0.991 (0.96-1.02)	0.5449		0.988 (0.94-1.04)	0.6743
	5	rs74586871	A	0.2082	upstream	-0.032 ± 0.037	0.3897		0.988 (0.95-1.02)	0.4827		1.014 (0.95-1.08)	0.6889
	5	rs79834017	T	0.03796	-	0.035 ± 0.079	0.6606		0.980 (0.91-1.06)	0.5861		0.872 (0.75-1.01)	0.06635
	5	rs2973650	C	0.3157	-	-0.059 ± 0.033	0.06939		1.009 (0.98-1.04)	0.5773		0.994 (0.94-1.05)	0.8281
	5	rs1482680	G	0.4906	-	-0.092 ± 0.030	0.002502		1.009 (0.98-1.04)	0.5116		1.017 (0.96-1.07)	0.5394
	5	rs12519596	A	0.1049	-	-0.076 ± 0.050	0.1238		1.036 (0.99-1.08)	0.129		0.983 (0.90-1.07)	0.7034
	5	rs58431906	C	0.2065	-	-0.034 ± 0.037	0.3594		0.987 (0.95-1.02)	0.4571		1.009 (0.94-1.08)	0.7896
	5	rs13166177	G	0.1859	-	-0.030 ± 0.039	0.4424		0.994 (0.96-1.03)	0.7521		1.023 (0.96-1.10)	0.517
FGF18	5	rs62383977	T	0.4544	-	-0.052 ± 0.031	0.08732		1.008 (0.98-1.04)	0.558		0.959 (0.91-1.01)	0.1337
	5	rs1369574604	CT	0.4165	-	0.081 ± 0.031	0.00883		0.992 (0.96-1.02)	0.6015		1.066 (1.01-1.13)	0.02224
	5	rs10063074	C	0.4029	-	0.081 ± 0.031	0.008818		0.991 (0.96-1.02)	0.5149		1.072 (1.01-1.13)	0.01351
	5	rs7732985	G	0.4034	-	0.081 ± 0.031	0.008697		0.991 (0.96-1.02)	0.5229		1.072 (1.02-1.13)	0.01295
	5	rs1221392309	CA	0.4109	-	0.080 ± 0.031	0.009413		0.986 (0.96-1.02)	0.3338		1.081 (1.02-1.14)	0.005357
	5	rs10079881	A	0.4043	-	0.081 ± 0.031	0.009264		0.990 (0.96-1.02)	0.498		1.071 (1.01-1.13)	0.01427
	5	rs10065120	C	0.4043	-	0.081 ± 0.031	0.009264		0.990 (0.96-1.02)	0.498		1.071 (1.01-1.13)	0.01427
	5	rs10463007	T	0.4043	-	0.081 ± 0.031	0.009264		0.990 (0.96-1.02)	0.498		1.071 (1.01-1.13)	0.01427
	5	rs8180381	A	0.4043	-	0.081 ± 0.031	0.009264		0.990 (0.96-1.02)	0.498		1.071 (1.01-1.13)	0.01427
	5	rs12055241	C	0.3044		-0.047 ± 0.033	0.1559		0.992 (0.96-1.02)	0.5963		0.947 (0.89-1.00)	0.0689
	5	rs7709673	A	0.4039	upstream	0.081 ± 0.031	0.008721		0.989 (0.96-1.02)	0.4664		1.070 (1.01-1.13)	0.01636
	5	rs1771928957	TA	0.4548	upstream	-0.053 ± 0.031	0.07993		1.008 (0.98-1.04)	0.5679		0.959 (0.91-1.01)	0.1266
	5	rs3806929	G	0.4045	upstream	0.081 ± 0.031	0.008841		0.990 (0.96-1.02)	0.4969		1.070 (1.01-1.13)	0.01652
	5	rs3806928	C	0.01162	upstream	0.254 ± 0.143	0.07531		1.060 (0.93-1.21)	0.3851		1.086 (0.84-1.40)	0.5217
	5	rs62383978	G	0.4045	upstream	0.081 ± 0.031	0.008652		0.990 (0.96-1.02)	0.498		1.070 (1.01-1.13)	0.01606
	5	rs75431419	T	0.08334	upstream	-0.028 ± 0.055	0.6113		1.031 (0.98-1.08)	0.2397		0.980 (0.89-1.08)	0.6802
	5	rs3806927	G	0.4045	upstream	0.081 ± 0.031	0.008652		0.990 (0.96-1.02)	0.498		1.070 (1.01-1.13)	0.01606
	5	rs3822662	T	0.454	upstream	-0.054 ± 0.031	0.07726		1.008 (0.98-1.04)	0.5597		0.957 (0.91-1.01)	0.113
	5	rs77589400	G	0.1546	upstream	-0.041 ± 0.042	0.3276		1.005 (0.97-1.05)	0.7974		0.961 (0.89-1.04)	0.3017
	5	rs114874927	A	0.1073	upstream	0.037 ± 0.049	0.4561		1.034 (0.99-1.08)	0.1471		1.006 (0.92-1.10)	0.8961
	5	rs6887323	G	0.402	intron	0.081 ± 0.031	0.009172		0.989 (0.96-1.02)	0.4663		1.069 (1.01-1.13)	0.01795
	5	rs78501446	T	0.06188	intron	-0.067 ± 0.063	0.2883		0.986 (0.93-1.05)	0.6259		0.899 (0.80-1.01)	0.07403
	5	rs12521055	T	0.333	intron	0.037 ± 0.032	0.257		0.982 (0.95-1.01)	0.229		1.071 (1.01-1.13)	0.01818
	5	rs4559013	A	0.4566	intron	0.055 ± 0.031	0.06944		0.992 (0.96-1.02)	0.5759		1.069 (1.01-1.13)	0.01624
	5	rs62383987	A	0.2752	intron	-0.007 ± 0.034	0.8319		0.991 (0.96-1.02)	0.5555		0.923 (0.87-0.98)	0.01011
	5	rs111779186	T	0.01498	intron	0.120 ± 0.124	0.3365		1.060 (0.95-1.19)	0.3104		0.992 (0.80-1.24)	0.9422
	5	rs9313543	A	0.273	intron	-0.011 ± 0.034	0.7396		0.990 (0.96-1.02)	0.5332		0.924 (0.87-0.98)	0.01132
	5	rs77876641	C	0.1001	intron	-0.092 ± 0.050	0.06804		0.978 (0.93-1.02)	0.3424		0.969 (0.88-1.06)	0.4892
	5	rs143631593	T	0.01781	intron	-0.215 ± 0.114	0.0596		0.971 (0.87-1.08)	0.5849		1.033 (0.85-1.26)	0.75
	5	rs76314553	A	0.1542	intron	-0.035 ± 0.042	0.4052		1.041 (1.00-1.08)	0.04047		1.016 (0.94-1.09)	0.6737
	5	rs79734481	T	0.1541	intron	-0.035 ± 0.042	0.4096		1.041 (1.00-1.08)	0.04434		1.017 (0.94-1.09)	0.6582
	5	rs75831829	T	0.115	intron	-0.067 ± 0.047	0.16		0.990 (0.95-1.03)	0.6541		0.968 (0.89-1.05)	0.4482
	5	rs149959095	G	0.01543	intron	0.104 ± 0.123	0.394		1.019 (0.91-1.14)	0.7483		1.091 (0.89-1.34)	0.4104
	5	rs7723046	A	0.2729	intron	-0.013 ± 0.034	0.7085		0.991 (0.96-1.02)	0.5596		0.925 (0.87-0.98)	0.01278
	5	rs74951660	A	0.015	intron	0.125 ± 0.124	0.3154		1.059 (0.95-1.19)	0.3201		0.990 (0.79-1.23)	0.9296
	5	rs80105845	G	0.02909	intron	-0.123 ± 0.090	0.1747		1.103 (1.02-1.20)	0.01973		0.943 (0.80-1.11)	0.4794
	5	rs10041856	G	0.2731	intron	-0.013 ± 0.034	0.7025		0.990 (0.96-1.02)	0.5185		0.925 (0.87-0.98)	0.01294
	5	rs12186915	A	0.273	intron	-0.015 ± 0.034	0.6565		0.990 (0.96-1.02)	0.5502		0.924 (0.87-0.98)	0.01177
	5	rs75073573	A	0.1152	intron	-0.066 ± 0.047	0.1616		0.989 (0.95-1.03)	0.6221		0.969 (0.89-1.06)	0.4674
	5	rs10434691	A	0.2728	intron	-0.014 ± 0.034	0.6879		0.991 (0.96-1.02)	0.5597		0.925 (0.87-0.98)	0.01195
	5	rs12515997	A	0.2728	intron	-0.014 ± 0.034	0.6879		0.991 (0.96-1.02)	0.5597		0.925 (0.87-0.98)	0.01195
	5	rs10475978	G	0.4564	intron	0.056 ± 0.031	0.06789		0.993 (0.97-1.02)	0.6292		1.068 (1.01-1.13)	0.01687
	5	rs10475979	C	0.273	intron	-0.012 ± 0.034	0.7151		0.991 (0.96-1.02)	0.5635		0.924 (0.87-0.98)	0.01164
	5	rs79711557	T	0.1543	intron	-0.032 ± 0.042	0.449		1.041 (1.00-1.08)	0.04135		1.015 (0.94-1.09)	0.6891
	5	rs4076077	C	0.4537	intron	0.050 ± 0.031	0.1005		0.996 (0.97-1.02)	0.7583		1.073 (1.02-1.13)	0.01061
	5	rs4074237	A	0.4535	intron	0.052 ± 0.031	0.09173		0.996 (0.97-1.03)	0.8048		1.074 (1.02-1.13)	0.009821
	5	rs4073717	T	0.1619	intron	-0.054 ± 0.041	0.1889		0.993 (0.96-1.03)	0.7017		0.966 (0.90-1.04)	0.3627
	5	rs4073716	A	0.4506	intron	0.049 ± 0.031	0.1082		0.998 (0.97-1.03)	0.9095		1.074 (1.02-1.13)	0.009811
	5	rs11955153	C	0.1166	intron	-0.056 ± 0.047	0.2326		0.989 (0.95-1.03)	0.6153		0.983 (0.90-1.07)	0.6953
	5	rs111365325	T	0.1162	intron	-0.059 ± 0.047	0.211		0.990 (0.95-1.03)	0.6431		0.976 (0.90-1.06)	0.571
	5	rs10063512	C	0.1169	intron	-0.052 ± 0.047	0.2698		0.987 (0.95-1.03)	0.5611		0.971 (0.89-1.06)	0.4992
	5	rs61209923	T	0.1483	intron	-0.024 ± 0.043	0.5787		1.041 (1.00-1.08)	0.04539		0.995 (0.92-1.07)	0.9044
	5	rs6555956	G	0.117	intron	-0.051 ± 0.047	0.2819		0.986 (0.94-1.03)	0.5103		0.971 (0.89-1.06)	0.4906
	5	rs3934591	A	0.4536	intron	0.042 ± 0.031	0.1645		0.998 (0.97-1.03)	0.9021		1.072 (1.02-1.13)	0.01229
	5	rs10065728	T	0.2811	intron	-0.013 ± 0.034	0.7048		0.988 (0.96-1.02)	0.4552		0.932 (0.88-0.99)	0.02192
	5	rs78810186	T	0.1471	intron	-0.017 ± 0.043	0.6919		1.037 (1.00-1.08)	0.06744		0.996 (0.92-1.07)	0.917
	5	rs10067840	T	0.2811	intron	-0.012 ± 0.034	0.7136		0.988 (0.96-1.02)	0.4553		0.932 (0.88-0.99)	0.02231
	5	rs10077350	C	0.2811	intron	-0.012 ± 0.034	0.72		0.988 (0.96-1.02)	0.443		0.932 (0.88-0.99)	0.02263
	5	rs10077440	C	0.3991	intron	-0.034 ± 0.031	0.2781		0.984 (0.96-1.01)	0.2583		0.932 (0.88-0.99)	0.01273
	5	rs10069857	T	0.2812	intron	-0.013 ± 0.034	0.7051		0.987 (0.96-1.02)	0.4244		0.932 (0.88-0.99)	0.02188
	5	rs111685984	AT	0.1173	intron	-0.049 ± 0.047	0.3016		0.988 (0.95-1.03)	0.5952		0.971 (0.89-1.06)	0.4856
	5	rs112851629	T	0.1176	intron	-0.052 ± 0.047	0.2727		0.988 (0.95-1.03)	0.5789		0.968 (0.89-1.05)	0.4508
	5	rs6886141	A	0.457	intron	0.038 ± 0.030	0.2127		0.998 (0.97-1.03)	0.878		1.069 (1.01-1.13)	0.01553
	5	rs10475560	T	0.2811	intron	-0.012 ± 0.034	0.7281		0.988 (0.96-1.02)	0.4357		0.933 (0.88-0.99)	0.02377
	5	rs6867594	C	0.3979	intron	-0.034 ± 0.031	0.2713		0.984 (0.96-1.01)	0.2608		0.929 (0.88-0.98)	0.009372
	5	rs80232002	T	0.1472	intron	-0.017 ± 0.043	0.696		1.038 (1.00-1.08)	0.06436		0.998 (0.93-1.08)	0.9551
	5	rs1304584042	T	0.4535	intron	0.041 ± 0.031	0.1835		0.998 (0.97-1.03)	0.8849		1.072 (1.02-1.13)	0.01127
	5	rs5005937	G	0.2651	intron	-0.040 ± 0.034	0.2448		1.016 (0.98-1.05)	0.3214		0.983 (0.92-1.04)	0.5726
	5	rs3884606	G	0.4536	intron	0.039 ± 0.031	0.2036		0.998 (0.97-1.03)	0.8606		1.073 (1.02-1.13)	0.01064
	5	rs9790978	T	0.1255	intron	-0.056 ± 0.046	0.2262		0.991 (0.95-1.03)	0.6678		0.917 (0.84-1.00)	0.04273
	5	rs78993631	G	0.2801	intron	-0.012 ± 0.034	0.722		0.988 (0.96-1.02)	0.4423		0.933 (0.88-0.99)	0.02579
	5	rs73327280	G	0.2803	intron	-0.013 ± 0.034	0.7055		0.987 (0.96-1.02)	0.4273		0.932 (0.88-0.99)	0.02338
	5	rs756870061	GT	0.2791	intron	-0.013 ± 0.034	0.6944		0.990 (0.96-1.02)	0.514		0.930 (0.88-0.99)	0.01975
	5	rs68176291	G	0.4138	intron	-0.036 ± 0.031	0.2445		1.016 (0.99-1.05)	0.274		1.037 (0.98-1.10)	0.1855
	5	rs62383994	C	0.3555	intron	-0.029 ± 0.032	0.3676		1.011 (0.98-1.04)	0.4479		1.035 (0.98-1.10)	0.2211
	5	rs72829779	A	0.1276	intron	-0.051 ± 0.046	0.2676		0.995 (0.95-1.04)	0.8182		1.021 (0.94-1.11)	0.617
	5	rs4620037	C	0.2252	intron	-0.048 ± 0.036	0.1851		1.017 (0.98-1.05)	0.333		1.028 (0.96-1.10)	0.4053
	5	rs6891250	C	0.1646	intron	-0.007 ± 0.041	0.8554		1.024 (0.99-1.06)	0.2125		1.011 (0.94-1.09)	0.7635
	5	rs62383998	C	0.166	intron	-0.014 ± 0.041	0.7359		1.021 (0.98-1.06)	0.2799		1.011 (0.94-1.09)	0.765
	5	rs72829781	G	0.225	intron	-0.048 ± 0.036	0.1888		1.018 (0.98-1.05)	0.2911		1.029 (0.97-1.10)	0.3751
	5	rs73327284	C	0.4347	intron	-0.026 ± 0.031	0.3917		0.986 (0.96-1.01)	0.3237		0.961 (0.91-1.02)	0.1531
	5	rs74838398	C	0.05092	intron	-0.093 ± 0.069	0.1785		1.071 (1.01-1.14)	0.03459		0.976 (0.86-1.10)	0.701
	5	rs73327286	G	0.4249	intron	-0.024 ± 0.031	0.4447		0.987 (0.96-1.02)	0.3567		0.959 (0.91-1.01)	0.1337
	5	rs147685475	T	0.04447	intron	0.178 ± 0.073	0.01503		0.991 (0.93-1.06)	0.7966		1.054 (0.93-1.20)	0.4119
	5	rs73327288	C	0.4247	intron	-0.023 ± 0.031	0.458		0.987 (0.96-1.02)	0.3761		0.959 (0.91-1.01)	0.1327
	5	rs62383999	T	0.4246	intron	-0.024 ± 0.031	0.4362		0.988 (0.96-1.02)	0.395		0.959 (0.91-1.01)	0.1332
	5	rs62384000	T	0.4239	intron	-0.024 ± 0.031	0.43		0.987 (0.96-1.02)	0.3766		0.961 (0.91-1.02)	0.1494
	5	rs10078448	C	0.2452	intron	-0.013 ± 0.035	0.7047		0.968 (0.94-1.00)	0.05181		0.943 (0.88-1.01)	0.06918
	5	rs141172999	C	0.02243	intron	-0.044 ± 0.103	0.6665		1.046 (0.95-1.15)	0.3545		0.994 (0.83-1.19)	0.9435
	5	rs2043278	A	0.4232	intron	-0.024 ± 0.031	0.4361		0.986 (0.96-1.01)	0.3304		0.962 (0.91-1.02)	0.165
	5	rs76588099	G	0.05125	intron	-0.085 ± 0.069	0.2181		1.068 (1.00-1.14)	0.0419		0.987 (0.87-1.12)	0.8273
	5	rs34347344	A	0.1301	synonymous	-0.046 ± 0.045	0.3061		0.996 (0.96-1.04)	0.8432		1.011 (0.93-1.10)	0.7966
	5	rs3112457	C	0.4218	-	-0.030 ± 0.031	0.3381		0.985 (0.96-1.01)	0.3051		0.958 (0.91-1.01)	0.1262
	5	rs3112456	A	0.3437	-	0.069 ± 0.032	0.03034		0.997 (0.97-1.03)	0.823		1.023 (0.97-1.08)	0.4233
	5	rs3112455	C	0.2435	-	-0.011 ± 0.035	0.7613		0.971 (0.94-1.00)	0.07678		0.945 (0.89-1.01)	0.07938
	5	rs734840	T	0.3453	-	0.066 ± 0.032	0.03707		0.996 (0.97-1.03)	0.7983		1.020 (0.96-1.08)	0.4981
	5	rs62384001	T	0.1761	-	-0.034 ± 0.040	0.3867		1.013 (0.98-1.05)	0.4968		0.996 (0.93-1.07)	0.9138
	5	rs76056182	A	0.05178	-	-0.083 ± 0.069	0.2269		1.070 (1.01-1.14)	0.03436		1.003 (0.89-1.13)	0.9665
	5	rs75761681	T	0.05178	-	-0.083 ± 0.069	0.2269		1.070 (1.01-1.14)	0.03436		1.003 (0.89-1.13)	0.9665
	5	rs2879403	T	0.2432	-	-0.010 ± 0.035	0.7819		0.971 (0.94-1.00)	0.0745		0.944 (0.89-1.01)	0.07819
	5	rs75774027	A	0.1975	-	-0.064 ± 0.038	0.09118		1.019 (0.98-1.06)	0.2866		1.008 (0.94-1.08)	0.8095
	5	rs6873088	A	0.2342	-	-0.041 ± 0.036	0.2563		1.021 (0.99-1.06)	0.2246		1.033 (0.97-1.10)	0.3171
	5	rs3097852	A	0.2428	-	-0.011 ± 0.035	0.7621		0.971 (0.94-1.00)	0.08237		0.943 (0.88-1.01)	0.06929
	5	rs74588350	C	0.05222	-	-0.085 ± 0.068	0.2122		1.064 (1.00-1.13)	0.05359		0.999 (0.89-1.13)	0.9892
	5	rs11740345	T	0.2459	-	-0.043 ± 0.035	0.2256		1.027 (0.99-1.06)	0.1094		1.011 (0.95-1.08)	0.7263
	5	rs3097851	C	0.3529	-	0.067 ± 0.032	0.03429		0.994 (0.97-1.02)	0.707		1.014 (0.96-1.07)	0.6184
	5	rs3112454	A	0.3557	-	0.068 ± 0.032	0.03228		0.999 (0.97-1.03)	0.9229		1.013 (0.96-1.07)	0.6518
	5	rs3112453	G	0.3702	-	-0.024 ± 0.032	0.4376		0.976 (0.95-1.01)	0.1051		0.981 (0.93-1.04)	0.4983
FGF22	19	rs78925870	T	0.04577	-	-0.102 ± 0.072	0.156		0.979 (0.92-1.05)	0.5251		1.034 (0.91-1.17)	0.5971
	19	rs55968972	T	0.02309	-	-0.113 ± 0.100	0.2602		1.036 (0.94-1.14)	0.4582		1.035 (0.87-1.23)	0.7062
	19	19:635486	G	0.2513	-	-0.013 ± 0.035	0.7143		0.982 (0.95-1.02)	0.2776		1.021 (0.96-1.09)	0.5173
	19	rs58223009	C	0.06747	-	-0.045 ± 0.060	0.4536		0.993 (0.94-1.05)	0.8079		1.047 (0.94-1.16)	0.3907
	19	rs8112348	A	0.3985	-	0.026 ± 0.031	0.3958		1.022 (0.99-1.05)	0.1399		1.032 (0.98-1.09)	0.2603
	19	rs8109878	A	0.2271	-	0.057 ± 0.036	0.1182		0.991 (0.96-1.03)	0.6115		0.931 (0.87-0.99)	0.03122
	19	rs79208559	A	0.2499	-	-0.014 ± 0.035	0.6836		0.980 (0.95-1.01)	0.212		1.020 (0.96-1.08)	0.5362
	19	rs7256460	C	0.05182	-	-0.043 ± 0.068	0.5248		0.989 (0.93-1.05)	0.7193		1.032 (0.92-1.16)	0.6006
	19	rs8102093	C	0.2319	-	0.055 ± 0.036	0.1261		0.990 (0.96-1.02)	0.5688		0.926 (0.87-0.99)	0.01968
	19	rs8107357	C	0.4047	-	0.024 ± 0.031	0.4422		1.023 (0.99-1.05)	0.1183		1.024 (0.97-1.08)	0.3965
	19	rs7253667	T	0.06082	-	-0.076 ± 0.063	0.2296		1.008 (0.95-1.07)	0.7881		1.062 (0.95-1.18)	0.284
	19	rs76959326	C	0.06955	-	-0.042 ± 0.059	0.4819		1.012 (0.96-1.07)	0.6775		1.045 (0.94-1.16)	0.3972
	19	rs80085441	A	0.06963	-	-0.039 ± 0.059	0.514		1.013 (0.96-1.07)	0.6529		1.045 (0.94-1.16)	0.4036
	19	rs72974166	T	0.0435	-	-0.197 ± 0.074	0.007406		1.007 (0.94-1.08)	0.8341		1.008 (0.88-1.15)	0.9006
	19	rs62134260	G	0.04665	upstream	-0.212 ± 0.071	0.002974		0.999 (0.94-1.07)	0.9748		0.999 (0.88-1.14)	0.9892
	19	rs10422851	T	0.2669	upstream	-0.013 ± 0.034	0.7015		0.987 (0.96-1.02)	0.434		1.030 (0.97-1.09)	0.3337
	19	rs3814893	A	0.06283	upstream	-0.067 ± 0.062	0.2829		1.000 (0.94-1.06)	0.9885		1.051 (0.94-1.17)	0.3686
	19	rs3814892	A	0.2754	upstream	-0.020 ± 0.034	0.5564		0.984 (0.95-1.02)	0.3133		1.024 (0.96-1.09)	0.4323
	19	rs3829958	T	0.2458	upstream	-0.015 ± 0.035	0.6701		0.981 (0.95-1.01)	0.2387		1.015 (0.95-1.08)	0.6384
	19	rs3814891	C	0.4991	upstream	-0.021 ± 0.030	0.4959		1.012 (0.98-1.04)	0.4169		1.016 (0.96-1.07)	0.5675
	19	rs3814890	C	0.2798	upstream	-0.055 ± 0.034	0.1056		0.980 (0.95-1.01)	0.2128		1.030 (0.97-1.09)	0.3257
	19	rs3814889	A	0.4184	upstream	0.050 ± 0.031	0.1044		1.021 (0.99-1.05)	0.1452		1.012 (0.96-1.07)	0.6667
	19	rs558272025	G	0.01495	upstream	0.073 ± 0.125	0.5556		1.064 (0.95-1.20)	0.2924		0.909 (0.72-1.15)	0.4201
	19	rs3787003	C	0.09492	intron	-0.077 ± 0.052	0.1394		0.982 (0.94-1.03)	0.4579		0.936 (0.85-1.03)	0.1639
	19	rs4517908	C	0.36	intron	-0.006 ± 0.032	0.8549		0.989 (0.96-1.02)	0.4373		0.953 (0.90-1.01)	0.09238
	19	rs11572857	A	0.02122	intron	-0.184 ± 0.105	0.08074		0.914 (0.83-1.01)	0.07159		0.948 (0.78-1.15)	0.5945
	19	rs11572858	A	0.01964	intron	-0.208 ± 0.109	0.05744		0.953 (0.86-1.06)	0.3539		0.952 (0.78-1.17)	0.6323
	19	rs11572859	C	0.01964	intron	-0.208 ± 0.109	0.05744		0.953 (0.86-1.06)	0.3539		0.952 (0.78-1.17)	0.6323
	19	rs11572860	T	0.0825	intron	-0.038 ± 0.055	0.4857		0.986 (0.94-1.04)	0.5927		0.972 (0.88-1.07)	0.574
	19	rs7246140	T	0.309	intron	-0.087 ± 0.033	0.007934		0.988 (0.96-1.02)	0.4374		0.979 (0.92-1.04)	0.4731
	19	rs11572862	A	0.01381	intron	0.072 ± 0.130	0.579		1.071 (0.95-1.21)	0.2637		0.893 (0.70-1.14)	0.3601
	19	rs10412046	C	0.1811	intron	-0.051 ± 0.040	0.1936		0.999 (0.96-1.04)	0.9712		0.966 (0.90-1.04)	0.3366
	19	rs8106008	C	0.02391	intron	-0.247 ± 0.099	0.01301		0.911 (0.83-1.00)	0.04852		1.010 (0.84-1.21)	0.9107
	19	rs8109113	G	0.02361	intron	-0.241 ± 0.100	0.01589		0.901 (0.82-0.99)	0.02813		1.021 (0.85-1.22)	0.8235
	19	rs11085150	T	0.4026	intron	-0.004 ± 0.031	0.8873		1.008 (0.98-1.04)	0.5943		0.978 (0.93-1.03)	0.4335
	19	rs11572873	T	0.08	intron	-0.050 ± 0.056	0.3728		0.986 (0.94-1.04)	0.5819		0.975 (0.88-1.08)	0.6173
	19	rs10419120	C	0.02356	intron	-0.250 ± 0.100	0.01252		0.900 (0.82-0.99)	0.02747		1.028 (0.86-1.23)	0.7611
	19	rs56704509	A	0.03004	intron	-0.215 ± 0.089	0.01567		0.929 (0.86-1.01)	0.07962		0.960 (0.82-1.13)	0.6245
	19	rs11085151	T	0.3211	intron	0.018 ± 0.033	0.5798		1.014 (0.98-1.05)	0.3748		0.983 (0.93-1.04)	0.563
	19	rs7260011	G	0.02486	intron	-0.261 ± 0.098	0.007395		0.913 (0.83-1.00)	0.05137		1.008 (0.84-1.20)	0.9342
	19	rs2301781	C	0.4635	3'-UTR	-0.016 ± 0.030	0.5995		0.996 (0.97-1.02)	0.772		0.980 (0.93-1.03)	0.4551
	19	rs4919874	T	0.4248	3'-UTR	0.004 ± 0.031	0.8866		1.003 (0.97-1.03)	0.8316		0.984 (0.93-1.04)	0.5617
	19	rs8109310	C	0.02102	3'-UTR	-0.285 ± 0.106	0.007046		0.949 (0.86-1.05)	0.2946		1.001 (0.83-1.21)	0.992
	19	rs11572898	C	0.4524	downstream	-0.024 ± 0.031	0.4291		0.996 (0.97-1.02)	0.773		0.984 (0.93-1.04)	0.5509
	19	19:644558	G	0.402	downstream	-0.027 ± 0.031	0.3758		1.002 (0.97-1.03)	0.8672		0.991 (0.94-1.05)	0.7535
	19	rs11572906	T	0.02344	downstream	-0.214 ± 0.101	0.03288		0.946 (0.86-1.04)	0.2441		0.962 (0.80-1.16)	0.6801
	19	rs1006473	A	0.4522	downstream	-0.025 ± 0.031	0.421		0.997 (0.97-1.03)	0.8156		0.983 (0.93-1.04)	0.5378
	19	rs11085153	G	0.4265	-	0.003 ± 0.031	0.9314		1.005 (0.98-1.03)	0.7432		0.979 (0.93-1.03)	0.4552
	19	rs2107265	G	0.4522	-	-0.024 ± 0.031	0.4224		0.997 (0.97-1.03)	0.8225		0.983 (0.93-1.04)	0.5297
	19	rs2107265	C	0.4507	-	-0.022 ± 0.031	0.4647		0.998 (0.97-1.03)	0.8601		0.983 (0.93-1.04)	0.5394
	19	rs4919877	T	0.4698	-	-0.058 ± 0.030	0.05773		1.003 (0.98-1.03)	0.8293		1.010 (0.96-1.07)	0.7071
	19	rs12985759	A	0.4396	-	-0.043 ± 0.031	0.1639		1.002 (0.97-1.03)	0.911		0.997 (0.94-1.05)	0.9053
	19	rs12980294	G	0.4396	-	-0.042 ± 0.031	0.1671		1.002 (0.97-1.03)	0.9072		0.997 (0.94-1.05)	0.9043
	19	rs35851415	C	0.3107	-	-0.009 ± 0.033	0.7768		1.019 (0.99-1.05)	0.2372		1.000 (0.94-1.06)	0.9886
	19	rs2040734	A	0.4373	-	-0.042 ± 0.031	0.1753		1.002 (0.97-1.03)	0.9102		0.999 (0.95-1.05)	0.9588
	19	rs12977551	A	0.4211	-	-0.062 ± 0.031	0.04472		1.001 (0.97-1.03)	0.9666		0.986 (0.93-1.04)	0.6218
	19	rs12985423	C	0.3201	-	0.058 ± 0.033	0.07366		1.018 (0.99-1.05)	0.245		0.994 (0.94-1.05)	0.8239
	19	rs2074459	T	0.4318	-	-0.052 ± 0.031	0.08972		1.000 (0.97-1.03)	0.9815		0.987 (0.93-1.04)	0.6292
	19	rs10403235	G	0.3858	-	-0.002 ± 0.031	0.9493		1.001 (0.97-1.03)	0.9232		0.988 (0.93-1.04)	0.664
	19	rs7249518	G	0.3859	-	-0.014 ± 0.031	0.6472		1.009 (0.98-1.04)	0.5578		0.988 (0.93-1.05)	0.6749
	19	rs757331	G	0.4356	-	-0.005 ± 0.031	0.8727		0.999 (0.97-1.03)	0.953		0.990 (0.94-1.05)	0.7138
	19	rs7257070	C	0.3868	-	-0.006 ± 0.031	0.8519		1.001 (0.97-1.03)	0.9605		0.986 (0.93-1.04)	0.6112
	19	rs190473107	T	0.01276	-	-0.157 ± 0.136	0.2478		0.975 (0.86-1.11)	0.6968		1.122 (0.89-1.42)	0.337
Age, sex and body mass index (BMI) were included as covariants in all genetic models. SNPs associated with both hypertension and osteoporosis in common and had P < 0.05 are indicated in bold. The p-values which are satisfied the Bonferroni-corrected significance level regarding each gene are indicated in bold and underlined. Abbreviations: SNP, single nucleotide polymorphism; Chr, chromosome; MAF…
